# Supplementary material for: Within trophic level shifts in collagen–carbonate stable carbon isotope spacing are propagated by diet and digestive physiology in large mammal herbivores
Source: Ecol Evol. 2018 Mar 25;8(8):3983–95. doi: 10.1002/ece3.3786 (PMC5916294; doi:10.1002/ece3.3786)
Supplement: Supplementary file 1 [file ECE3-8-3983-s001.xlsx]

## Sheet: TableS1
Table S1. Provenience and stable isotope data for individual specimens included in this study
SpecimenNum	Material	Element	Species	CommonName	Order	Family	Trophic	Region	Locality	d13Ccol	d15Ncol	CN_ratio	d13Ccar	d18Ocar	d13Cspacing	Ref
BdP-T-Cod2	Tooth	P4	Ourebia ourebi	Oribi	Artiodactyla	Bovidae	Herbivore	Lowveld savanna	Badplaas	-13.68	5.93		0.672692	2.96783	14.3527	2,3
BPI/C-T-126	Tooth	dP2	Syncerus caffer	Buffalo	Artiodactyla	Bovidae	Herbivore	Woodland savanna	Luangwa Valley, Zambia	-8.96516	4.71699		-0.300645	-1.77494	8.66452	2,3
BPI/C-T-127	Tooth	dP2	Syncerus caffer	Buffalo	Artiodactyla	Bovidae	Herbivore	Woodland savanna	Luangwa Valley, Zambia	-8.50643	5.53781		2.90829	1.54287	11.4147	2,3
BPI/C-T-2	Tooth	M2	Hippopotamus amphibius	Hippopotamus	Artiodactyla	Hippopotamidae	Herbivore	Woodland savanna	Luangwa Valley, Zambia	-18.0156	4.54255		-9.29173	-4.89173	8.72392	3,5
BPI/C-T-3	Tooth	M2	Hippopotamus amphibius	Hippopotamus	Artiodactyla	Hippopotamidae	Herbivore	Woodland savanna	Luangwa Valley, Zambia	-10.3423	4.15782		-0.592802	-3.74335	9.74952	3,5
BPI/C-T-617	Tooth	P4	Hippopotamus amphibius	Hippopotamus	Artiodactyla	Hippopotamidae	Herbivore	Lowveld savanna	Klaserie	-12.6217	7.97995		-4.34246	-2.68827	8.27921	3,5
CC-B-46	Bone	Bone	Alcelaphus buselaphus	Red hartebeest	Artiodactyla	Bovidae	Herbivore	Kalahari	Kglalakgadi NP	-9.28	11.38		0.326228	3.28715	9.60623	5
CC-B-47	Bone	Bone	Alcelaphus buselaphus	Red hartebeest	Artiodactyla	Bovidae	Herbivore	Kalahari	Kglalakgadi NP	-10.26	10.42					5
CC-B-48	Bone	Bone	Alcelaphus buselaphus	Red hartebeest	Artiodactyla	Bovidae	Herbivore	Kalahari	Karroo NP	-12.31	6.52					5
CC-B-49	Bone	Bone	Alcelaphus buselaphus	Red hartebeest	Artiodactyla	Bovidae	Herbivore	Kalahari	Karroo NP	-8.57	9.5					5
CC-B-50	Bone	Bone	Alcelaphus buselaphus	Red hartebeest	Artiodactyla	Bovidae	Herbivore	Kalahari	Mountain Zebra NP	-6.62	4.61					5
CC-B-51	Bone	Bone	Alcelaphus buselaphus	Red hartebeest	Artiodactyla	Bovidae	Herbivore	Kalahari	Mountain Zebra NP	-6.5	4.02					5
CC-B-52	Bone	Bone	Antidorcas marsupialis	Springbok	Artiodactyla	Bovidae	Herbivore	Kalahari	Kglalakgadi NP	-14.62	11.66		-9.94386	5.30955	4.67614	5
CC-B-53	Bone	Bone	Antidorcas marsupialis	Springbok	Artiodactyla	Bovidae	Herbivore	Kalahari	Kglalakgadi NP				-5.02368	6.38066		5
CC-B-54	Bone	Bone	Antidorcas marsupialis	Springbok	Artiodactyla	Bovidae	Herbivore	Kalahari	Kglalakgadi NP				-7.99975	8.73586		5
CC-B-55	Bone	Bone	Antidorcas marsupialis	Springbok	Artiodactyla	Bovidae	Herbivore	Kalahari	Kglalakgadi NP	-14.59	10.58					5
CC-B-56	Bone	Bone	Antidorcas marsupialis	Springbok	Artiodactyla	Bovidae	Herbivore	Kalahari	Kglalakgadi NP	-14.78	11.12					5
CC-B-57	Bone	Bone	Antidorcas marsupialis	Springbok	Artiodactyla	Bovidae	Herbivore	Kalahari	Karroo NP	-18.46	12.57					5
CC-B-58	Bone	Bone	Antidorcas marsupialis	Springbok	Artiodactyla	Bovidae	Herbivore	Kalahari	Karroo NP	-17.2						5
CC-B-59	Bone	Bone	Antidorcas marsupialis	Springbok	Artiodactyla	Bovidae	Herbivore	Kalahari	Karroo NP	-18.23	10.82					5
CC-B-60	Bone	Bone	Antidorcas marsupialis	Springbok	Artiodactyla	Bovidae	Herbivore	Kalahari	Prince Albert	-21.23	8.76					5
CC-B-61	Bone	Bone	Antidorcas marsupialis	Springbok	Artiodactyla	Bovidae	Herbivore	Kalahari	Karroo NP	-20.24	9.37					5
CC-B-62	Bone	Bone	Antidorcas marsupialis	Springbok	Artiodactyla	Bovidae	Herbivore	Kalahari	Karroo NP	-18.84	9.21					5
CC-B-63	Bone	Bone	Antidorcas marsupialis	Springbok	Artiodactyla	Bovidae	Herbivore	Kalahari	Karroo NP	-20.69	8.49					5
CC-B-64	Bone	Bone	Antidorcas marsupialis	Springbok	Artiodactyla	Bovidae	Herbivore	Kalahari	Karroo NP	-20.83	7.82					5
CC-B-65	Bone	Bone	Antidorcas marsupialis	Springbok	Artiodactyla	Bovidae	Herbivore	Kalahari	Karroo NP	-19.51	8.53					5
CC-B-66	Bone	Bone	Antidorcas marsupialis	Springbok	Artiodactyla	Bovidae	Herbivore	Kalahari	Karroo NP	-20.32	9.06					5
CC-B-67	Bone	Bone	Antidorcas marsupialis	Springbok	Artiodactyla	Bovidae	Herbivore	Kalahari	Karroo NP	-20.49	8.97					5
CC-B-68	Bone	Bone	Antidorcas marsupialis	Springbok	Artiodactyla	Bovidae	Herbivore	Kalahari	Mountain Zebra NP	-18.49	6.75					5
CC-B-70	Bone	Bone	Canis mesomelas	Black-backed jackal	Carnivora	Canidae	Carnivore	Kalahari	Kglalakgadi NP	-14.01	13.39		-6.27671	2.97381	7.73329	5
CC-B-71	Bone	Bone	Connochaetes taurinus	Blue wildebeest	Artiodactyla	Bovidae	Herbivore	Kalahari	Kglalakgadi NP	-9.66	11.5					5
CC-B-72	Bone	Bone	Connochaetes taurinus	Blue wildebeest	Artiodactyla	Bovidae	Herbivore	Kalahari	Kglalakgadi NP	-8.86	11.59		-0.458852	6.08062	8.40115	5
CC-B-73	Bone	Bone	Connochaetes taurinus	Blue wildebeest	Artiodactyla	Bovidae	Herbivore	Kalahari	Kglalakgadi NP	-9.1	11.31					5
CC-B-74	Bone	Bone	Connochaetes gnou	Black wildebeest	Artiodactyla	Bovidae	Herbivore	Kalahari	Mountain Zebra NP	-7.17	6					5
CC-B-75	Bone	Bone	Damaliscus pygargus phillipsi	Blesbok	Artiodactyla	Bovidae	Herbivore	Kalahari	Mountain Zebra NP	-18.86	10.45					5
CC-B-76	Bone	Bone	Damaliscus pygargus phillipsi	Blesbok	Artiodactyla	Bovidae	Herbivore	Kalahari	Mountain Zebra NP	-12.36	8.26					5
CC-B-77	Bone	Bone	Equus zebra zebra	Cape mountain zebra	Perissodactyla	Equidae	Herbivore	Kalahari	Karroo NP	-8.32	7.7					5
CC-B-78	Bone	Bone	Equus zebra zebra	Cape mountain zebra	Perissodactyla	Equidae	Herbivore	Kalahari	Karroo NP	-9.94	6.95					5
CC-B-79	Bone	Bone	Equus zebra zebra	Cape mountain zebra	Perissodactyla	Equidae	Herbivore	Kalahari	Mountain Zebra NP	-12.28	4.07					5
CC-B-80	Bone	Bone	Equus zebra zebra	Cape mountain zebra	Perissodactyla	Equidae	Herbivore	Kalahari	Mountain Zebra NP	-12.08	4					5
CC-B-81	Bone	Bone	Equus zebra zebra	Cape mountain zebra	Perissodactyla	Equidae	Herbivore	Kalahari	Mountain Zebra NP	-11.41	3.91					5
CC-B-82	Bone	Bone	Equus zebra zebra	Cape mountain zebra	Perissodactyla	Equidae	Herbivore	Kalahari	Mountain Zebra NP	-11.56	3.01					5
CC-B-83	Bone	Bone	Equus zebra zebra	Cape mountain zebra	Perissodactyla	Equidae	Herbivore	Kalahari	Mountain Zebra NP	-8.77	4.86					5
CC-B-83/M3S1	Bone	Bone	Caracal caracal	Caracal	Carnivora	Felidae	Carnivore	Kalahari	Kglalakgadi NP	-17.32	12.43		-8.4584	-2.2404	8.8616	5
CC-B-83/M3S2	Bone	Bone	Caracal caracal	Caracal	Carnivora	Felidae	Carnivore	Kalahari	Kglalakgadi NP	-13.69	14.66		-8.20532	-0.050064	5.48468	5
CC-B-84	Bone	Bone	Caracal caracal	Caracal	Carnivora	Felidae	Carnivore	Kalahari	Kglalakgadi NP	-13.84	13.26					5
CC-B-85	Bone	Bone	Caracal caracal	Caracal	Carnivora	Felidae	Carnivore	Kalahari	Kglalakgadi NP	-14	14.83					5
CC-B-86	Bone	Bone	Felis sylvestris	African wildcat	Carnivora	Felidae	Carnivore	Kalahari	Kglalakgadi NP	-10.43	12.31		-5.04331	-1.1908	5.38669	5
CC-B-NoNum	Bone	Bone	Caracal caracal	Caracal	Carnivora	Felidae	Carnivore	Kalahari	Kglalakgadi NP	-10.8	14.64		-6.65065	-1.0843	4.14935	5
CC-B-NoNum	Bone	Bone	Oryx gazella	Gemsbok	Artiodactyla	Bovidae	Herbivore	Kalahari	Kglalakgadi NP	-11.49	12.32		-2.19532	4.57739	9.29468	5
CC-B-NoNum	Bone	Bone	Oryx gazella	Gemsbok	Artiodactyla	Bovidae	Herbivore	Kalahari	Kglalakgadi NP	-8.61	12.35		-0.614835	4.72485	7.99516	5
CC-B-NoNum	Bone	Bone	Oryx gazella	Gemsbok	Artiodactyla	Bovidae	Herbivore	Kalahari	Kglalakgadi NP	-8.95	10.97		-1.70052	3.23698	7.24948	5
CC-B-NoNum	Bone	Bone	Oryx gazella	Gemsbok	Artiodactyla	Bovidae	Herbivore	Kalahari	Kglalakgadi NP				-0.698508	7.36882		5
CC-B-NoNum	Bone	Bone	Oryx gazella	Gemsbok	Artiodactyla	Bovidae	Herbivore	Kalahari	Karroo NP	-9.15	7.97					5
CC-B-NoNum	Bone	Bone	Oryx gazella	Gemsbok	Artiodactyla	Bovidae	Herbivore	Kalahari	Kglalakgadi NP	-14.08	10.92					5
CC-B-NoNum	Bone	Bone	Oryx gazella	Gemsbok	Artiodactyla	Bovidae	Herbivore	Kalahari	Kglalakgadi NP	-8.77	12.46					5
CC-B-NoNum	Bone	Bone	Oryx gazella	Gemsbok	Artiodactyla	Bovidae	Herbivore	Kalahari	Kglalakgadi NP	-10.59	13.7					5
CC-B-NoNum	Bone	Bone	Panthera leo	Lion	Carnivora	Felidae	Carnivore	Kalahari	Kglalakgadi NP				-5.86041	1.71531		5
CC-B-NoNum	Bone	Bone	Panthera leo	Lion	Carnivora	Felidae	Carnivore	Kalahari	Kglalakgadi NP	-11.77	15.69					5
CC-B-NoNum	Bone	Bone	Panthera leo	Lion	Carnivora	Felidae	Carnivore	Kalahari	Kglalakgadi NP	-11.62	16.39					5
CC-B-NoNum	Bone	Bone	Panthera pardus	Leopard	Carnivora	Felidae	Carnivore	Kalahari	Kglalakgadi NP	-11.28	15.38		-7.50804	-2.53122	3.77196	5
CC-B-NoNum	Bone	Bone	Panthera pardus	Leopard	Carnivora	Felidae	Carnivore	Kalahari	Kglalakgadi NP	-11.9	14.78		-9.10093	0.619632	2.79907	5
CC-B-NoNum	Bone	Bone	Papio ursinus	Chacma baboon	Primates	Cercopithecidae	Primate	Kalahari	Karroo NP	-19.69	5.24					5
CC-B-NoNum	Bone	Bone	Papio ursinus	Chacma baboon	Primates	Cercopithecidae	Primate	Kalahari	Karroo NP	-19.57	6.33					5
CC-B-NoNum	Bone	Bone	Papio ursinus	Chacma baboon	Primates	Cercopithecidae	Primate	Kalahari	Karroo NP	-19.52	6.63					5
CC-B-NoNum	Bone	Bone	Papio ursinus	Chacma baboon	Primates	Cercopithecidae	Primate	Kalahari	Karroo NP	-19.7						5
CC-B-NoNum	Bone	Bone	Papio ursinus	Chacma baboon	Primates	Cercopithecidae	Primate	Kalahari	Mountain Zebra NP	-16.8	6.67					5
CC-B-NoNum	Bone	Bone	Papio ursinus	Chacma baboon	Primates	Cercopithecidae	Primate	Kalahari	Mountain Zebra NP	-14.62	6.68					5
CC-B-NoNum	Bone	Bone	Parahyaena brunnea	Brown Parahyaena	Carnivora	Hyaenidae	Carnivore	Kalahari	Kglalakgadi NP	-11.86	14.7		-7.21674	1.84024	4.64326	5
CC-B-NoNum	Bone	Bone	Parahyaena brunnea	Brown Parahyaena	Carnivora	Hyaenidae	Carnivore	Kalahari	Kglalakgadi NP	-11.11	14.22		-8.87987	-0.963472	2.23013	5
CC-B-NoNum	Bone	Bone	Parahyaena brunnea	Brown Parahyaena	Carnivora	Hyaenidae	Carnivore	Kalahari	Kglalakgadi NP	-10.86	14.89		-8.65467	-2.77493	2.20533	5
CC-B-NoNum	Bone	Bone	Parahyaena brunnea	Brown Parahyaena	Carnivora	Hyaenidae	Carnivore	Kalahari	Kglalakgadi NP	-12.09	15.16					5
CC-B-NoNum	Bone	Bone	Raphicerus campestris	Steenbok	Artiodactyla	Bovidae	Herbivore	Kalahari	Kglalakgadi NP	-17.87	9.76					5
CC-B-NoNum	Bone	Bone	Tragelaphus oryx	Eland	Artiodactyla	Bovidae	Herbivore	Kalahari	Kglalakgadi NP	-17.11	12.43		-9.93249	2.16075	7.17751	5
CC-B-NoNum	Bone	Bone	Tragelaphus oryx	Eland	Artiodactyla	Bovidae	Herbivore	Kalahari	Karroo NP	-20.86	7.42					5
CC-B-NoNum	Bone	Bone	Tragelaphus oryx	Eland	Artiodactyla	Bovidae	Herbivore	Kalahari	Kglalakgadi NP	-19.37	10.66					5
CC-B-NoNum	Bone	Bone	Tragelaphus oryx	Eland	Artiodactyla	Bovidae	Herbivore	Kalahari	Kglalakgadi NP	-16.49	12.84					5
CC-B-NoNum	Bone	Bone	Tragelaphus oryx	Eland	Artiodactyla	Bovidae	Herbivore	Kalahari	Mountain Zebra NP	-17.22	7.07					5
CC-B-NoNum	Bone	Bone	Tragelaphus strepsiceros	Kudu	Artiodactyla	Bovidae	Herbivore	Kalahari	Karroo NP	-20.52	4.29					5
CC-B-NoNum	Bone	Bone	Tragelaphus strepsiceros	Kudu	Artiodactyla	Bovidae	Herbivore	Kalahari	Karroo NP	-20.58	6.51					5
CC-B-NoNum	Bone	Bone	Tragelaphus strepsiceros	Kudu	Artiodactyla	Bovidae	Herbivore	Kalahari	Karroo NP	-18.74	8.24					5
CC-B-NoNum	Bone	Bone	Tragelaphus strepsiceros	Kudu	Artiodactyla	Bovidae	Herbivore	Kalahari	Kglalakgadi NP	-19.14	12.84					5
CC-B-NoNum	Bone	Bone	Tragelaphus strepsiceros	Kudu	Artiodactyla	Bovidae	Herbivore	Kalahari	Mountain Zebra NP	-19.85	7.89					5
CC-B-NoNum	Bone	Bone	Tragelaphus strepsiceros	Kudu	Artiodactyla	Bovidae	Herbivore	Kalahari	Mountain Zebra NP	-20.53	7.92					5
CC-B-NoNum	Bone	Bone	Vulpes chama	Cape fox	Carnivora	Canidae	Carnivore	Kalahari	Kglalakgadi NP	-13.81	11.63		-7.26529	0.829552	6.54471	5
CC-B-NoNum	Bone	Bone	Xerus inaurus	Ground squirrel	Rodentia	Sciuridae	Omnivore	Kalahari	Kglalakgadi NP	-11.2	9.97		-4.94517	-0.454544	6.25483	5
Cod-T-3	Tooth	M2	Tragelaphus angasii	Nyala	Artiodactyla	Bovidae	Herbivore	Lowveld savanna	Iphoko	-21.14	6.16		-11.6744	3.2731	9.46559	3,5
DB-B-16	Bone	Bone	Panthera leo	Lion	Carnivora	Felidae	Carnivore	Lowveld savanna	Kruger Park	-11.5846	9.89891					5
DB-B-17	Bone	Bone	Panthera leo	Lion	Carnivora	Felidae	Carnivore	Lowveld savanna	Kruger Park	-7.53176	9.85866					5
DB-B-20	Bone	Bone	Hippotragus niger	Sable antelope	Artiodactyla	Bovidae	Herbivore	Namib	Namib	-9.62687	2.99018					4
DB-B-21	Bone	Bone	Tragelaphus angasii	Nyala	Artiodactyla	Bovidae	Herbivore	Lowveld savanna	Kruger Park North	-21.5767	7.76933					5
DB-B-22	Bone	Bone	Tragelaphus strepsiceros	Kudu	Artiodactyla	Bovidae	Herbivore	Lowveld savanna	Kruger Park North	-21.9969	5.28055					5
DB-B-24	Bone	Bone	Phacochoerus africanus	Common warthog	Artiodactyla	Suidae	Herbivore	Lowveld savanna	Kruger Park North	-11.244	7.23076					5
DB-B-25	Bone	Bone	Giraffa camelopardalis	Giraffe	Artiodactyla	Giraffidae	Herbivore	Lowveld savanna	Kruger Park North	-20.4994	7.99176					5
DB-B-26	Bone	Bone	Tragelaphus strepsiceros	Kudu	Artiodactyla	Bovidae	Herbivore	Lowveld savanna	Kruger Park North	-20.1312	6.84893					5
DB-B-27	Bone	Bone	Giraffa camelopardalis	Giraffe	Artiodactyla	Giraffidae	Herbivore	Lowveld savanna	Kruger Park North	-20.273	7.80728					5
DB-B-5	Bone	Bone	Ceratotherium simum	White rhino	Perissodactyla	Rhinocerotidae	Herbivore	Lowveld savanna	Kruger Park South	-5.70792	3.8767					5
DB-B-6	Bone	Bone	Ceratotherium simum	White rhino	Perissodactyla	Rhinocerotidae	Herbivore	Lowveld savanna	Kruger Park South	-8.47817	5.92864					5
DB-B-7	Bone	Bone	Ceratotherium simum	White rhino	Perissodactyla	Rhinocerotidae	Herbivore	Lowveld savanna	Kruger Park South	-6.05947	7.8641					5
DB-B-8	Bone	Bone	Ceratotherium simum	White rhino	Perissodactyla	Rhinocerotidae	Herbivore	Lowveld savanna	Kruger Park South	-8.71669	8.06193					5
DB-B-9	Bone	Bone	Ceratotherium simum	White rhino	Perissodactyla	Rhinocerotidae	Herbivore	Lowveld savanna	Kruger Park South	-6.04798	7.93433					5
DB-T-1	Tooth	M2	Hippotragus equinus	Roan antelope	Artiodactyla	Bovidae	Herbivore	Lowveld savanna	Kruger Park North	-8.54426	7.65771					4
DB-T-13	Tooth	M	Equus quagga	Plains zebra	Perissodactyla	Equidae	Herbivore	Lowveld savanna	Kruger Park South	-14.5796	8.51576					4
DB-T-14	Tooth	M	Equus quagga	Plains zebra	Perissodactyla	Equidae	Herbivore	Lowveld savanna	Kruger Park South	-15.4861	10.016					4
DB-T-15	Tooth	M	Equus quagga	Plains zebra	Perissodactyla	Equidae	Herbivore	Lowveld savanna	Kruger Park South	-13.0552	6.69201					4
DB-T-18	Tooth	M	Syncerus caffer	Buffalo	Artiodactyla	Bovidae	Herbivore	Lowveld savanna	Kruger Park North	-13.2592	6.49166					4
DB-T-2	Tooth	M	Phacochoerus africanus	Common warthog	Artiodactyla	Suidae	Herbivore	Lowveld savanna	Kruger Park South	-10.3327	6.61804					5
DB-T-23	Tooth	M	Syncerus caffer	Buffalo	Artiodactyla	Bovidae	Herbivore	Lowveld savanna	Kruger Park North	-13.1353	6.13444					4
DB-T-23	Tooth	M	Syncerus caffer	Buffalo	Artiodactyla	Bovidae	Herbivore	Lowveld savanna	Kruger Park PundaMaria	-13.1353	6.13444					4
DB-T-3	Tooth	M	Hippopotamus amphibius	Hippopotamus	Artiodactyla	Hippopotamidae	Herbivore	Lowveld savanna	Kruger Park South	-9.96675	8.71793					4
DM-B-AZ769	Bone	Bone	Papio ursinus	Chacma baboon	Primates	Cercopithecidae	Primate	Lowveld savanna	DNyala NR	-17.4343	9.57167		-12.4278	-2.23674	5.00649	4
DM-B-AZ770	Bone	Bone	Papio ursinus	Chacma baboon	Primates	Cercopithecidae	Primate	Lowveld savanna	DNyala NR	-18.9668	9.41487		-12.0755	0.120793	6.89135	4
DM-B-AZ792	Bone	Bone	Papio ursinus	Chacma baboon	Primates	Cercopithecidae	Primate	Lowveld savanna	DNyala NR	-18.6393	10.368					4
DM-B-AZ797	Bone	Bone	Papio ursinus	Chacma baboon	Primates	Cercopithecidae	Primate	Lowveld savanna	Blydepoort	-17.4325	7.81741		-12.8208	-3.10073	4.61166	4
DM-T-AZ790	Tooth	M	Papio ursinus	Chacma baboon	Primates	Cercopithecidae	Primate	Lowveld savanna	DNyala NR				-11.8191	-1.45321		4
DM-T-AZ798	Tooth	M	Papio ursinus	Chacma baboon	Primates	Cercopithecidae	Primate	Lowveld savanna	Blydepoort				-11.4967	-0.949482		4
DM-T-TM911	Tooth	M	Papio ursinus	Chacma baboon	Primates	Cercopithecidae	Primate	Lowveld savanna	Blydepoort	-19.2589	6.21875		-12.2971		6.96188	4
FM-B-NMB49	Bone	Bone	Connochaetes taurinus	Blue wildebeest	Artiodactyla	Bovidae	Herbivore	Lowveld savanna	Zululand	-6.12549	5.29663	2.90085				5
FM-B-NMB50	Bone	Bone	Connochaetes taurinus	Blue wildebeest	Artiodactyla	Bovidae	Herbivore	Lowveld savanna	Zululand	-6.76179	8.41767	2.98844				5
FM-B-NMB51	Bone	Bone	Connochaetes taurinus	Blue wildebeest	Artiodactyla	Bovidae	Herbivore	Lowveld savanna	Zululand	-5.28687	6.65626	2.78122				5
FM-B-NMB52	Bone	Bone	Connochaetes taurinus	Blue wildebeest	Artiodactyla	Bovidae	Herbivore	Lowveld savanna	Zululand	-6.42048	6.85966	2.83076				5
FM-B-NMB56	Bone	Bone	Connochaetes taurinus	Blue wildebeest	Artiodactyla	Bovidae	Herbivore	Lowveld savanna	Zululand	-7.71292	9.55087	2.80013				5
FM-B-NMB57	Bone	Bone	Connochaetes taurinus	Blue wildebeest	Artiodactyla	Bovidae	Herbivore	Lowveld savanna	Zululand	-5.65087	6.66628	2.76684				5
FM-B-NMB65	Bone	Bone	Connochaetes taurinus	Blue wildebeest	Artiodactyla	Bovidae	Herbivore	Lowveld savanna	Zululand	-5.83618	5.88277	2.78755				5
FM-B-NMB73	Bone	Bone	Connochaetes taurinus	Blue wildebeest	Artiodactyla	Bovidae	Herbivore	Lowveld savanna	Zululand	-6.0612	6.02805	2.78581				5
FM-B-NMB77	Bone	Bone	Connochaetes taurinus	Blue wildebeest	Artiodactyla	Bovidae	Herbivore	Lowveld savanna	Zululand	-6.79582	6.99893	2.77275				5
FM-B-NMB80	Bone	Bone	Connochaetes gnou	Black wildebeest	Artiodactyla	Bovidae	Herbivore	Lowveld savanna	Zululand	-8.00696	7.99285	3.07162				5
FM-B-NMB84	Bone	Bone	Connochaetes gnou	Black wildebeest	Artiodactyla	Bovidae	Herbivore	Lowveld savanna	Zululand	-7.66943	8.74631	2.79019				5
FM-B-NMB85	Bone	Bone	Connochaetes gnou	Black wildebeest	Artiodactyla	Bovidae	Herbivore	Lowveld savanna	Zululand	-7.51059	9.10601	2.77903				5
FM-B-NMB88	Bone	Bone	Connochaetes gnou	Black wildebeest	Artiodactyla	Bovidae	Herbivore	Lowveld savanna	Zululand	-7.77532	9.84945	2.91263				5
FM-B-NMB89	Bone	Bone	Connochaetes gnou	Black wildebeest	Artiodactyla	Bovidae	Herbivore	Lowveld savanna	Zululand	-6.17182	6.72239	2.7661				5
FM-B-NMB90	Bone	Bone	Connochaetes gnou	Black wildebeest	Artiodactyla	Bovidae	Herbivore	Lowveld savanna	Zululand	-8.20456	8.15216	3.1292				5
FM-B-NMB92	Bone	Bone	Connochaetes gnou	Black wildebeest	Artiodactyla	Bovidae	Herbivore	Lowveld savanna	Zululand	-7.88121	9.78632	2.88605				5
FM-B-NMB94	Bone	Bone	Connochaetes gnou	Black wildebeest	Artiodactyla	Bovidae	Herbivore	Lowveld savanna	Zululand	-7.48223	7.4488	2.80049				5
FM-T-NMB1	Tooth	M3	Syncerus caffer	Buffalo	Artiodactyla	Bovidae	Herbivore	Lowveld savanna	Zululand	-8.23501	6.38093		1.4479	-0.520257	9.68291	2,3
FM-T-NMB115	Tooth	P4	Aepyceros melampus	Impala	Artiodactyla	Bovidae	Herbivore	Lowveld savanna	Toulon	-15.2432	6.79667		-5.37377	6.91449	9.86939	3,5
FM-T-NMB119	Tooth	P4	Aepyceros melampus	Impala	Artiodactyla	Bovidae	Herbivore	Lowveld savanna	Lowveld	-12.5137	8.70677					5
FM-T-NMB12020	Tooth	M1	Antidorcas marsupialis	Springbok	Artiodactyla	Bovidae	Herbivore	Grassland	Gariep Dam NR	-18.7162	11.052		-14.3976	3.73133	4.31861	5
FM-T-NMB12027	Tooth	M3	Antidorcas marsupialis	Springbok	Artiodactyla	Bovidae	Herbivore	Grassland	Gariep Dam NR	-21.4686	11.7759		-12.6323	4.02504	8.83633	3,5
FM-T-NMB12032	Tooth	M2	Alcelaphus buselaphus	Red hartebeest	Artiodactyla	Bovidae	Herbivore	Grassland	Tussen-die-Riviere NR	-9.89602	7.1378		0.0812898	-0.448785	9.97731	2,3
FM-T-NMB12034	Tooth	M2	Alcelaphus buselaphus	Red hartebeest	Artiodactyla	Bovidae	Herbivore	Grassland	Tussen-die-Riviere NR	-13.5277	9.7001		-3.12153	2.53109	10.4061	2,3
FM-T-NMB12067	Tooth	M3	Tragelaphus oryx	Eland	Artiodactyla	Bovidae	Herbivore	Grassland	Soetdoring NR	-21.676	13.8682		-10.6283	4.50517	11.0476	3,5
FM-T-NMB12068	Tooth	M3	Tragelaphus oryx	Eland	Artiodactyla	Bovidae	Herbivore	Grassland	Soetdoring NR	-20.639	13.1937		-10.4689	3.98538	10.1702	3,5
FM-T-NMB12071	Tooth	dP2	Alcelaphus buselaphus	Red hartebeest	Artiodactyla	Bovidae	Herbivore	Grassland	Soetdoring NR	-10.4331	5.78203		1.15754	2.52857	11.5907	4,5
FM-T-NMB12088	Tooth	M	Connochaetes taurinus	Blue wildebeest	Artiodactyla	Bovidae	Herbivore	Grassland	Tussen-die-Riviere NR	-12.0507	9.00682	3.50954				5
FM-T-NMB12089	Tooth	M	Connochaetes taurinus	Blue wildebeest	Artiodactyla	Bovidae	Herbivore	Grassland	Tussen-die-Riviere NR	-10.6571	9.16813	3.0258				5
FM-T-NMB12113	Tooth	M2	Tragelaphus oryx	Eland	Artiodactyla	Bovidae	Herbivore	Grassland	Soetdoring NR	-21.245	13.3895		-12.2736	2.05693	8.97136	5
FM-T-NMB12115	Tooth	dP2	Sylvicapra grimmia	Grey duiker	Artiodactyla	Bovidae	Herbivore	Grassland	Soutpan	-20.1096	7.85299		-14.2166	0.943484	5.89298	5
FM-T-NMB12146	Tooth	M3	Tragelaphus oryx	Eland	Artiodactyla	Bovidae	Herbivore	Grassland	Soetdoring NR	-18.5537	4.19173		-10.4064	4.42397	8.14727	3,5
FM-T-NMB12147	Tooth	M3	Tragelaphus oryx	Eland	Artiodactyla	Bovidae	Herbivore	Grassland	Soetdoring NR	-21.2019	13.1414		-13.4158	2.59067	7.78613	5
FM-T-NMB12150	Tooth	M2	Damaliscus pygargus phillipsi	Blesbok	Artiodactyla	Bovidae	Herbivore	Grassland	Maria Moroka NR	-9.11616	7.47504		1.83255	1.19505	10.9487	4,5
FM-T-NMB12167	Tooth	dP2	Aepyceros melampus	Impala	Artiodactyla	Bovidae	Herbivore	Lowveld savanna	Limpopo River	-18.8414	12.4669		-8.22366	4.1853	10.6177	3,5
FM-T-NMB12168	Tooth	dP2	Aepyceros melampus	Impala	Artiodactyla	Bovidae	Herbivore	Lowveld savanna	Limpopo River	-15.3884	13.5339		-8.29656	5.3296	7.09187	3,5
FM-T-NMB12169	Tooth	M3	Raphicerus campestris	Steenbok	Artiodactyla	Bovidae	Herbivore	Highveld savanna	Pilanesberg	-19.2714	12.8206		-10.6123	9.39215	8.65912	3,5
FM-T-NMB12172	Tooth	M2	Connochaetes taurinus	Blue wildebeest	Artiodactyla	Bovidae	Herbivore	Kalahari	Kglalakgadi NP	-8.8113	9.87647		1.31374	4.24495	10.125	4,5
FM-T-NMB12173	Tooth	M3	Sylvicapra grimmia	Grey duiker	Artiodactyla	Bovidae	Herbivore	Lowveld savanna	Lydenburg	-22.9146	5.58724		-14.3345	1.38269	8.58007	3,5
FM-T-NMB12178	Tooth	M1	Oryx gazella	Gemsbok	Artiodactyla	Bovidae	Herbivore	Kalahari	Ashkam NR	-12.7497	9.35607		-2.91814	2.15947	9.8316	4,5
FM-T-NMB12179	Tooth	M2	Oryx gazella	Gemsbok	Artiodactyla	Bovidae	Herbivore	Kalahari	Ashkam NR	-12.3923	9.35122		-1.00722	2.45528	11.3851	2,3
FM-T-NMB12180	Tooth	M2	Oryx gazella	Gemsbok	Artiodactyla	Bovidae	Herbivore	Kalahari	Ashkam NR				-1.25062	4.24902		2,3
FM-T-NMB12182	Tooth	M2	Oryx gazella	Gemsbok	Artiodactyla	Bovidae	Herbivore	Kalahari	Ashkam NR	-12.1725	9.90846		-1.6897	4.93919	10.4828	4,5
FM-T-NMB12187	Tooth	M1	Oryx gazella	Gemsbok	Artiodactyla	Bovidae	Herbivore	Kalahari	Ashkam NR	-13.7828	7.36747		-3.49971	1.29771	10.2831	4,5
FM-T-NMB12205	Tooth	M2	Connochaetes taurinus	Blue wildebeest	Artiodactyla	Bovidae	Herbivore	Kalahari	Kglalakgadi NP	-11.1107	10.8679		0.139209	5.19996	11.2499	4,5
FM-T-NMB12212	Tooth	M2	Oryx gazella	Gemsbok	Artiodactyla	Bovidae	Herbivore	Grassland	Free State	-10.7829	6.83544		-4.09745	2.85083	6.68546	2,3
FM-T-NMB12213	Tooth	M3	Oryx gazella	Gemsbok	Artiodactyla	Bovidae	Herbivore	Grassland	Free State	-12.8893	8.74554		-1.98781	2.43569	10.9015	2,3
FM-T-NMB12221	Tooth	M2	Alcelaphus buselaphus	Red hartebeest	Artiodactyla	Bovidae	Herbivore	Grassland	Maria Moroka NR	-9.59306	7.80066		1.02129	0.969467	10.6143	2,3
FM-T-NMB12222	Tooth	M2	Alcelaphus buselaphus	Red hartebeest	Artiodactyla	Bovidae	Herbivore	Grassland	Maria Moroka NR	-8.58479	6.83447		1.53176	1.08157	10.1166	2,3
FM-T-NMB12226	Tooth	M2	Alcelaphus buselaphus	Red hartebeest	Artiodactyla	Bovidae	Herbivore	Grassland	Maria Moroka NR	-9.70774	6.24816		1.16	0.545726	10.8677	2,3
FM-T-NMB12228	Tooth	M2	Alcelaphus buselaphus	Red hartebeest	Artiodactyla	Bovidae	Herbivore	Grassland	Maria Moroka NR	-8.81894	7.02635		0.559744	-0.159003	9.37869	4,5
FM-T-NMB12230	Tooth	M3	Damaliscus pygargus phillipsi	Blesbok	Artiodactyla	Bovidae	Herbivore	Grassland	Maria Moroka NR	-8.1748	7.53901		2.62262	2.7373	10.7974	2,3
FM-T-NMB12350	Tooth	M3	Oryx gazella	Gemsbok	Artiodactyla	Bovidae	Herbivore	Grassland	Soetdoring NR	-12.0502	8.02937		-1.24466	2.29099	10.8055	2,3
FM-T-NMB12351	Tooth	M1	Oryx gazella	Gemsbok	Artiodactyla	Bovidae	Herbivore	Grassland	Tussen-die-Riviere NR	-11.2436	8.09333		-2.66821	4.20482	8.57534	4,5
FM-T-NMB12352	Tooth	P4	Oryx gazella	Gemsbok	Artiodactyla	Bovidae	Herbivore	Grassland	Tussen-die-Riviere NR	-10.9024	6.54374		-0.990603	1.91621	9.91176	4,5
FM-T-NMB12354	Tooth	M3	Tragelaphus oryx	Eland	Artiodactyla	Bovidae	Herbivore	Grassland	Soetdoring NR	-19.8993	13.2567		-11.3229	2.50741	8.57638	5
FM-T-NMB12355	Tooth	M2	Tragelaphus strepsiceros	Kudu	Artiodactyla	Bovidae	Herbivore	Grassland	Soetdoring NR	-22.2924	9.37642		-13.0518	5.28012	9.24062	3,5
FM-T-NMB12356	Tooth	M3	Antidorcas marsupialis	Springbok	Artiodactyla	Bovidae	Herbivore	Grassland	Soetdoring NR	-17.7289	10.4327		-10.9164	7.18987	6.81253	3,5
FM-T-NMB12357	Tooth	M2	Tragelaphus oryx	Eland	Artiodactyla	Bovidae	Herbivore	Grassland	Soetdoring NR	-20.274	11.2613		-11.0326	3.20613	9.24137	5
FM-T-NMB12383	Tooth	M	Connochaetes gnou	Black wildebeest	Artiodactyla	Bovidae	Herbivore	Grassland	Soetdoring NR	-10.2118	8.07301	2.92979				5
FM-T-NMB12390	Tooth	M	Connochaetes gnou	Black wildebeest	Artiodactyla	Bovidae	Herbivore	Grassland	Soetdoring NR	-9.81751	8.63009	2.87119				5
FM-T-NMB12391	Tooth	M2	Connochaetes taurinus	Blue wildebeest	Artiodactyla	Bovidae	Herbivore	Grassland	Tussen-die-Riviere NR	-10.3729	8.22028		0.326065	0.10613	10.699	4,5
FM-T-NMB12391	Tooth	M	Connochaetes taurinus	Blue wildebeest	Artiodactyla	Bovidae	Herbivore	Grassland	Tussen-die-Riviere NR	-11.9438	11.7742	2.91334				5
FM-T-NMB12392	Tooth	M3	Connochaetes gnou	Black wildebeest	Artiodactyla	Bovidae	Herbivore	Grassland	Gariep Dam NR	-9.84536	10.6886		0.12981	0.518461	9.97517	4,5
FM-T-NMB124	Tooth	M3	Kobus ellipsiprymnus	Waterbuck	Artiodactyla	Bovidae	Herbivore	Lowveld savanna	Acornhoek	-8.7444	6.38771		2.52162	2.41362	11.266	2,3
FM-T-NMB12406	Tooth	M3	Connochaetes gnou	Black wildebeest	Artiodactyla	Bovidae	Herbivore	Grassland	Gariep Dam NR	-10.0365	11.5579		-0.0362799	1.35668	10.0002	4,5
FM-T-NMB12414	Tooth	M3	Connochaetes gnou	Black wildebeest	Artiodactyla	Bovidae	Herbivore	Grassland	Gariep Dam NR	-14.4662	12.8254		-1.66013	2.85981	12.806	2,3
FM-T-NMB12415	Tooth	M1	Connochaetes gnou	Black wildebeest	Artiodactyla	Bovidae	Herbivore	Grassland	Gariep Dam NR	-15.9848	13.1414		-11.3038	3.80342	4.68094	4,5
FM-T-NMB12495	Tooth	M	Connochaetes taurinus	Blue wildebeest	Artiodactyla	Bovidae	Herbivore	Grassland	Gariep Dam NR	-10.2893	10.5518	2.98825				5
FM-T-NMB12496	Tooth	M	Connochaetes taurinus	Blue wildebeest	Artiodactyla	Bovidae	Herbivore	Grassland	Gariep Dam NR	-10.4633	10.117	3.06745				5
FM-T-NMB12498	Tooth	M	Connochaetes taurinus	Blue wildebeest	Artiodactyla	Bovidae	Herbivore	Grassland	Gariep Dam NR	-10.1728	11.2116	3.00727				5
FM-T-NMB12500	Tooth	M	Connochaetes gnou	Black wildebeest	Artiodactyla	Bovidae	Herbivore	Grassland	Gariep Dam NR	-8.83234	8.92666	2.98333				5
FM-T-NMB12503	Tooth	M	Connochaetes gnou	Black wildebeest	Artiodactyla	Bovidae	Herbivore	Grassland	Gariep Dam NR	-9.97446	10.5538	3.47569				5
FM-T-NMB12504	Tooth	M	Connochaetes gnou	Black wildebeest	Artiodactyla	Bovidae	Herbivore	Grassland	Gariep Dam NR	-9.00441	9.95866	2.98644				5
FM-T-NMB12507	Tooth	M	Connochaetes taurinus	Blue wildebeest	Artiodactyla	Bovidae	Herbivore	Grassland	Gariep Dam NR	-10.2174	9.31541	3.3562				5
FM-T-NMB12508	Tooth	M	Connochaetes gnou	Black wildebeest	Artiodactyla	Bovidae	Herbivore	Grassland	Gariep Dam NR	-9.32398	9.12404	3.00813				5
FM-T-NMB12511	Tooth	M	Connochaetes taurinus	Blue wildebeest	Artiodactyla	Bovidae	Herbivore	Grassland	Gariep Dam NR	-10.1986	10.1215	3.59106				5
FM-T-NMB12512	Tooth	M	Connochaetes taurinus	Blue wildebeest	Artiodactyla	Bovidae	Herbivore	Grassland	Gariep Dam NR	-13.8338	10.6871	3.21711				5
FM-T-NMB12513	Tooth	M	Connochaetes taurinus	Blue wildebeest	Artiodactyla	Bovidae	Herbivore	Grassland	Gariep Dam NR	-10.8492	12.69	3.03264				5
FM-T-NMB12514	Tooth	M	Connochaetes taurinus	Blue wildebeest	Artiodactyla	Bovidae	Herbivore	Grassland	Gariep Dam NR	-13.5875	10.582	3.41866				5
FM-T-NMB12518	Tooth	M	Connochaetes gnou	Black wildebeest	Artiodactyla	Bovidae	Herbivore	Grassland	Gariep Dam NR	-12.0204	9.81037	3.1259				5
FM-T-NMB12522	Tooth	M	Connochaetes gnou	Black wildebeest	Artiodactyla	Bovidae	Herbivore	Grassland	Gariep Dam NR	-10.6372	9.79033	3.07441				5
FM-T-NMB12523	Tooth	M	Connochaetes gnou	Black wildebeest	Artiodactyla	Bovidae	Herbivore	Grassland	Gariep Dam NR	-11.4749	10.5358	3.54225				5
FM-T-NMB12526	Tooth	M	Connochaetes gnou	Black wildebeest	Artiodactyla	Bovidae	Herbivore	Grassland	Gariep Dam NR	-9.37031	9.80536	3.33229				5
FM-T-NMB12593	Tooth	M	Connochaetes taurinus	Blue wildebeest	Artiodactyla	Bovidae	Herbivore	Grassland	Gariep Dam NR	-8.7472	7.22695	3.03635				5
FM-T-NMB12600	Tooth	M	Connochaetes gnou	Black wildebeest	Artiodactyla	Bovidae	Herbivore	Grassland	Maria Moroka NR	-8.81249	9.39857	2.92471				5
FM-T-NMB12604	Tooth	M	Connochaetes gnou	Black wildebeest	Artiodactyla	Bovidae	Herbivore	Grassland	Maria Moroka NR	-8.7898	8.55995	3.00568				5
FM-T-NMB12608	Tooth	M	Connochaetes gnou	Black wildebeest	Artiodactyla	Bovidae	Herbivore	Grassland	Maria Moroka NR	-9.76929	8.32449	3.05977				5
FM-T-NMB12614	Tooth	M	Connochaetes gnou	Black wildebeest	Artiodactyla	Bovidae	Herbivore	Grassland	Maria Moroka NR	-8.67823	9.47272	2.94301				5
FM-T-NMB12617	Tooth	M	Connochaetes gnou	Black wildebeest	Artiodactyla	Bovidae	Herbivore	Grassland	Maria Moroka NR	-10.9833	9.78933	2.92701				5
FM-T-NMB12620	Tooth	M	Connochaetes gnou	Black wildebeest	Artiodactyla	Bovidae	Herbivore	Grassland	Maria Moroka NR	-10.2524	9.94062	3.22407				5
FM-T-NMB12658	Tooth	M	Connochaetes gnou	Black wildebeest	Artiodactyla	Bovidae	Herbivore	Grassland	Tussen-die-Riviere NR	-9.85611	10.3762	3.30295				5
FM-T-NMB12660	Tooth	M	Connochaetes gnou	Black wildebeest	Artiodactyla	Bovidae	Herbivore	Grassland	Tussen-die-Riviere NR	-9.94509	10.0369	3.56659				5
FM-T-NMB12665	Tooth	M	Connochaetes gnou	Black wildebeest	Artiodactyla	Bovidae	Herbivore	Grassland	Tussen-die-Riviere NR	-8.87583	10.0408	2.92406				5
FM-T-NMB12668	Tooth	M	Connochaetes gnou	Black wildebeest	Artiodactyla	Bovidae	Herbivore	Grassland	Tussen-die-Riviere NR	-9.26725	7.21935	3.06918				5
FM-T-NMB12669	Tooth	M	Connochaetes gnou	Black wildebeest	Artiodactyla	Bovidae	Herbivore	Grassland	Tussen-die-Riviere NR	-9.37963	8.9274	3.12452				5
FM-T-NMB12671	Tooth	M	Connochaetes gnou	Black wildebeest	Artiodactyla	Bovidae	Herbivore	Grassland	Tussen-die-Riviere NR	-8.80492	8.04896	3.06627				5
FM-T-NMB12688	Tooth	M	Connochaetes gnou	Black wildebeest	Artiodactyla	Bovidae	Herbivore	Grassland	Tussen-die-Riviere NR	-9.08194	8.42268	2.91634				5
FM-T-NMB12720	Tooth	M	Connochaetes gnou	Black wildebeest	Artiodactyla	Bovidae	Herbivore	Grassland	Tussen-die-Riviere NR	-12.228	10.5453	3.3133				5
FM-T-NMB135	Tooth	M3	Kobus ellipsiprymnus	Waterbuck	Artiodactyla	Bovidae	Herbivore	Lowveld savanna	Zululand	-6.72309	5.62891		3.38408	0.210841	10.1072	2,3
FM-T-NMB137a	Tooth	P4	Kobus ellipsiprymnus	Waterbuck	Artiodactyla	Bovidae	Herbivore	Lowveld savanna	Zululand	-7.56793	6.22103		1.07175	1.99475	8.63968	2,3
FM-T-NMB137b	Tooth	M1	Kobus ellipsiprymnus	Waterbuck	Artiodactyla	Bovidae	Herbivore	Lowveld savanna	Zululand	-7.71224	6.5825		-0.161807	0.303603	7.55043	2,3
FM-T-NMB157	Tooth	M3	Damaliscus pygargus phillipsi	Blesbok	Artiodactyla	Bovidae	Herbivore	Grassland	Brandfort	-18.4199	8.88799		-8.07053	-4.5437	10.3494	2,3
FM-T-NMB200	Tooth	M3	Redunca arundinum	Reedbuck	Artiodactyla	Bovidae	Herbivore	Lowveld savanna	Zululand	-6.7661	4.8798		4.18165	-0.634183	10.9478	2,3
FM-T-NMB202	Tooth	M1	Redunca arundinum	Reedbuck	Artiodactyla	Bovidae	Herbivore	Lowveld savanna	Zululand	-7.8986	6.55731		2.70003	-1.47762	10.5986	4,5
FM-T-NMB203	Tooth	M3	Redunca arundinum	Reedbuck	Artiodactyla	Bovidae	Herbivore	Lowveld savanna	Zululand	-8.13944	4.43498		3.56738	-2.21247	11.7068	2,3
FM-T-NMB204	Tooth	M2	Redunca arundinum	Reedbuck	Artiodactyla	Bovidae	Herbivore	Lowveld savanna	Zululand	-6.55489	5.36919		1.99402	-1.07342	8.54891	2,3
FM-T-NMB206	Tooth	M3	Redunca arundinum	Reedbuck	Artiodactyla	Bovidae	Herbivore	Lowveld savanna	Zululand	-7.40259	4.69857					4
FM-T-NMB208	Tooth	M2	Redunca arundinum	Reedbuck	Artiodactyla	Bovidae	Herbivore	Grassland	Qemzinene	-15.0329	6.46234		-0.330552	2.69871	14.7024	4,5
FM-T-NMB211	Tooth	M1	Redunca arundinum	Reedbuck	Artiodactyla	Bovidae	Herbivore	Lowveld savanna	Zululand	-7.50772	4.44273		0.708026	-0.877986	8.21575	4,5
FM-T-NMB212	Tooth	M3	Redunca arundinum	Reedbuck	Artiodactyla	Bovidae	Herbivore	Lowveld savanna	Zululand	-9.84632	8.33754		0.766902	1.29308	10.6132	2,3
FM-T-NMB214	Tooth	M3	Redunca arundinum	Reedbuck	Artiodactyla	Bovidae	Herbivore	Lowveld savanna	Zululand	-10.4599	6.567		-0.46511	0.0275189	9.99477	2,3
FM-T-NMB215	Tooth	M2	Redunca arundinum	Reedbuck	Artiodactyla	Bovidae	Herbivore	Lowveld savanna	Zululand	-5.68711	4.59779		2.42849	-0.38295	8.1156	4,5
FM-T-NMB217	Tooth	M3	Tragelaphus scriptus	Bushbuck	Artiodactyla	Bovidae	Herbivore	Lowveld savanna	Zululand	-21.6272	6.27627		-15.6405	-0.264913	5.98672	3,5
FM-T-NMB219	Tooth	M3	Tragelaphus scriptus	Bushbuck	Artiodactyla	Bovidae	Herbivore	Lowveld savanna	Zululand	-22.7014	7.69503		-14.5238	-0.33702	8.17759	3,5
FM-T-NMB221	Tooth	M3	Tragelaphus scriptus	Bushbuck	Artiodactyla	Bovidae	Herbivore	Lowveld savanna	Pungwe Plains	-21.8795	7.19788		-13.7131	1.28456	8.16647	3,5
FM-T-NMB224	Tooth	M3	Tragelaphus scriptus	Bushbuck	Artiodactyla	Bovidae	Herbivore	Lowveld savanna	Zululand	-21.1274	6.86936		-14.2196	1.68327	6.90779	3,5
FM-T-NMB236	Tooth	M3	Tragelaphus strepsiceros	Kudu	Artiodactyla	Bovidae	Herbivore	Lowveld savanna	Toulon	-20.3112	6.4478		-12.0465	3.92561	8.26473	3,5
FM-T-NMB239	Tooth	M3	Tragelaphus strepsiceros	Kudu	Artiodactyla	Bovidae	Herbivore	Lowveld savanna	Zululand	-19.8649	5.90995		-9.96301	3.31992	9.90191	3,5
FM-T-NMB244	Tooth	M3	Tragelaphus strepsiceros	Kudu	Artiodactyla	Bovidae	Herbivore	Namib	Namib	-18.2116	8.78721		-10.0114	8.42642	8.20021	3,5
FM-T-NMB259	Tooth	M3	Tragelaphus oryx	Eland	Artiodactyla	Bovidae	Herbivore	Kalahari	Sherowe, Botswana	-15.6331	11.3204		-8.20407	4.61741	7.42902	3,5
FM-T-NMB260	Tooth	M3	Tragelaphus oryx	Eland	Artiodactyla	Bovidae	Herbivore	Kalahari	Sherowe, Botswana	-18.5403	9.53729		-10.5179	5.47681	8.02245	3,5
FM-T-NMB270	Tooth	M3	Giraffa camelopardalis	Giraffe	Artiodactyla	Giraffidae	Herbivore	Lowveld savanna	Acornhoek	-22.3755	4.01923		-13.2674	1.29974	9.10813	3,5
FM-T-NMB327	Tooth	M3	Hippopotamus amphibius	Hippopotamus	Artiodactyla	Hippopotamidae	Herbivore	Namib	Namib	-15.2202	3.87678		-4.79017	-4.8577	10.4301	3,5
FM-T-NMB336	Tooth	M2	Hippopotamus amphibius	Hippopotamus	Artiodactyla	Hippopotamidae	Herbivore	Lowveld savanna	Zululand	-10.9253	4.79064		-3.34772	-1.79848	7.57759	3,5
FM-T-NMB337	Tooth	M2	Hippopotamus amphibius	Hippopotamus	Artiodactyla	Hippopotamidae	Herbivore	Lowveld savanna	Zululand	-10.0212	5.74617		-2.27935	0.0989522	7.74187	3,5
FM-T-NMB362	Tooth	M2	Equus quagga	Plains zebra	Perissodactyla	Equidae	Herbivore	Lowveld savanna	Zululand	-9.83294	3.78568		0.518918	1.04919	10.3519	4,5
FM-T-NMB374	Tooth	M3	Equus quagga	Plains zebra	Perissodactyla	Equidae	Herbivore	Lowveld savanna	Acornhoek	-10.285	4.86526		1.23909	2.49313	11.5241	2,3
FM-T-NMB377	Tooth	M3	Equus quagga	Plains zebra	Perissodactyla	Equidae	Herbivore	Lowveld savanna	Lowveld	-9.09418	4.51251		0.561359	1.9981	9.65554	2,3
FM-T-NMB381	Tooth	M2	Equus quagga	Plains zebra	Perissodactyla	Equidae	Herbivore	Lowveld savanna	Lowveld	-8.10981	3.7256		1.03152	0.973567	9.14133	4,5
FM-T-NMB384	Tooth	dP2	Equus quagga	Plains zebra	Perissodactyla	Equidae	Herbivore	Lowveld savanna	Zululand	-11.1996	3.97175		0.546178	1.18716	11.7458	4,5
FM-T-NMB387	Tooth	M3	Equus quagga	Plains zebra	Perissodactyla	Equidae	Herbivore	Lowveld savanna	Zululand	-9.57872	3.75758		1.4002	-0.847074	10.9789	2,3
FM-T-NMB396	Tooth	M3	Equus quagga	Plains zebra	Perissodactyla	Equidae	Herbivore	Lowveld savanna	Lowveld	-10.3366	3.79537		1.33617	1.06905	11.6728	2,3
FM-T-NMB398	Tooth	M3	Equus quagga	Plains zebra	Perissodactyla	Equidae	Herbivore	Lowveld savanna	Lowveld	-8.12701	5.44575		1.52528	1.98346	9.6523	2,3
FM-T-NMB399	Tooth	M3	Equus quagga	Plains zebra	Perissodactyla	Equidae	Herbivore	Lowveld savanna	Lowveld	-9.86543	4.44564		0.917665	0.912307	10.7831	4,5
FM-T-NMB420	Tooth	M3	Equus quagga	Plains zebra	Perissodactyla	Equidae	Herbivore	Lowveld savanna	Lowveld	-10.7609			0.628281	1.05413	11.3892	4,5
FM-T-NMB431	Tooth	M3	Phacochoerus africanus	Common warthog	Artiodactyla	Suidae	Herbivore	Lowveld savanna	Lowveld	-8.97376	5.56301		-0.192101	1.04017	8.78166	5
FM-T-NMB432	Tooth	M3	Phacochoerus africanus	Common warthog	Artiodactyla	Suidae	Herbivore	Lowveld savanna	Zululand	-10.7839	5.63182		-1.95672	0.795281	8.82714	5
FM-T-NMB435	Tooth	M3	Phacochoerus africanus	Common warthog	Artiodactyla	Suidae	Herbivore	Lowveld savanna	Zululand	-7.79252	5.73939		0.0734757	-1.0525	7.866	5
FM-T-NMB442	Tooth	M3	Phacochoerus africanus	Common warthog	Artiodactyla	Suidae	Herbivore	Lowveld savanna	Lowveld	-9.85492	6.5292		0.326847	1.73732	10.1818	3,5
FM-T-NMB443	Tooth	M3	Phacochoerus africanus	Common warthog	Artiodactyla	Suidae	Herbivore	Lowveld savanna	Lowveld	-9.30253	7.9751		-0.344387	1.26598	8.95814	3,5
FM-T-NMB448	Tooth	M2	Phacochoerus africanus	Common warthog	Artiodactyla	Suidae	Herbivore	Namib	Okahandja	-10.5468	7.89951		-0.289896	5.52956	10.257	3,5
FM-T-NMB450	Tooth	M3	Phacochoerus africanus	Common warthog	Artiodactyla	Suidae	Herbivore	Lowveld savanna	Lowveld	-9.61791	5.73163		-2.82377	-0.748587	6.79414	5
FM-T-NMB452	Tooth	M3	Phacochoerus africanus	Common warthog	Artiodactyla	Suidae	Herbivore	Lowveld savanna	Lowveld	-9.57777	7.00794		-0.0556342	-0.721592	9.52213	5
FM-T-NMB454	Tooth	M3	Phacochoerus africanus	Common warthog	Artiodactyla	Suidae	Herbivore	Lowveld savanna	Lowveld	-9.81096	6.80055		-1.55373	2.53251	8.25723	3,5
FM-T-NMB460	Tooth	M3	Phacochoerus africanus	Common warthog	Artiodactyla	Suidae	Herbivore	Namib	Namib	-9.63798	8.68061		-0.486231	0.0106845	9.15175	3,5
FM-T-NMB477	Tooth	M2	Potamochoerus porcus	Bushpig	Artiodactyla	Suidae	Omnivore	Lowveld savanna	Zululand	-17.878	9.16903		-8.87062	-2.8374	9.0074	3,5
FM-T-NMB49	Tooth	M1	Connochaetes taurinus	Blue wildebeest	Artiodactyla	Bovidae	Herbivore	Lowveld savanna	Zululand	-9.13241	5.42637		2.92837	-1.2331	12.0608	4,5
FM-T-NMB50	Tooth	M1	Connochaetes taurinus	Blue wildebeest	Artiodactyla	Bovidae	Herbivore	Lowveld savanna	Zululand	-7.5622	8.80659		1.3067	0.912433	8.86889	4,5
FM-T-NMB51	Tooth	M1	Connochaetes taurinus	Blue wildebeest	Artiodactyla	Bovidae	Herbivore	Lowveld savanna	Zululand	-5.51891	7.26184					4
FM-T-NMB52	Tooth	M2	Connochaetes taurinus	Blue wildebeest	Artiodactyla	Bovidae	Herbivore	Lowveld savanna	Zululand	-7.78105	7.55936					4
FM-T-NMB56	Tooth	M3	Connochaetes taurinus	Blue wildebeest	Artiodactyla	Bovidae	Herbivore	Lowveld savanna	Zululand	-11.256	7.22986		2.23814	7.11975	13.4941	2,3
FM-T-NMB592	Tooth	M3	Aepyceros melampus	Impala	Artiodactyla	Bovidae	Herbivore	Highveld savanna	Highveld	-15.0463	8.52846					5
FM-T-NMB594	Tooth	M3	Aepyceros melampus	Impala	Artiodactyla	Bovidae	Herbivore	Highveld savanna	Highveld	-16.4741	5.44963					5
FM-T-NMB60	Tooth	M3	Connochaetes taurinus	Blue wildebeest	Artiodactyla	Bovidae	Herbivore	Lowveld savanna	Zululand	-6.26531	8.05166		3.20035	0.815446	9.46566	2,3
FM-T-NMB6096	Tooth	M3	Antidorcas marsupialis	Springbok	Artiodactyla	Bovidae	Herbivore	Kalahari	Kglalakgadi NP	-15.8711	11.994		-5.77444	6.31462	10.0966	5
FM-T-NMB616	Tooth	M3	Kobus ellipsiprymnus	Waterbuck	Artiodactyla	Bovidae	Herbivore	Lowveld savanna	Acornhoek	-9.4908	6.98565		1.63583	-0.166228	11.1266	2,3
FM-T-NMB618	Tooth	M2	Diceros bicornis	Black rhino	Perissodactyla	Rhinocerotidae	Herbivore	Lowveld savanna	Zululand	-22.15	4.02699		-14.6725	0.0680466	7.47752	3,5
FM-T-NMB619	Tooth	M2	Diceros bicornis	Black rhino	Perissodactyla	Rhinocerotidae	Herbivore	Lowveld savanna	Zululand	-21.0873	5.05617		-12.6798	-2.40769	8.4075	3,5
FM-T-NMB623	Tooth	M3	Ceratotherium simum	White rhino	Perissodactyla	Rhinocerotidae	Herbivore	Grassland	Letitia	-18.9589	4.21596		-11.2226	1.46633	7.73636	3,5
FM-T-NMB624	Tooth	M3	Ceratotherium simum	White rhino	Perissodactyla	Rhinocerotidae	Herbivore	Lowveld savanna	Zululand	-8.99001	6.45264		0.49083	0.311501	9.48084	3,5
FM-T-NMB625	Tooth	M2	Ceratotherium simum	White rhino	Perissodactyla	Rhinocerotidae	Herbivore	Kalahari	Hilton	-8.43666	5.70159		1.002	0.441329	9.43866	3,5
FM-T-NMB674	Tooth	M3	Procavia capensis	Rock hyrax	Hyracoidea	Procaviidae	Herbivore	Grassland	Bainsvlei NR	-21.1226	7.32774		-15.0228	1.71493	6.09981	5
FM-T-NMB680	Tooth	M2	Procavia capensis	Rock hyrax	Hyracoidea	Procaviidae	Herbivore	Grassland	Naval Hill	-22.9595	6.51176		-13.8483	9.02382	9.11119	3,5
FM-T-NMB681	Tooth	M3	Procavia capensis	Rock hyrax	Hyracoidea	Procaviidae	Herbivore	Grassland	Naval Hill	-21.6043	8.11853		-12.4799	4.4223	9.12439	5
FM-T-NMB7418	Tooth	M3	Antidorcas marsupialis	Springbok	Artiodactyla	Bovidae	Herbivore	Kalahari	Kglalakgadi NP	-19.172	12.3574		-9.90194	5.02811	9.2701	3,5
FM-T-NMB7419	Tooth	M3	Antidorcas marsupialis	Springbok	Artiodactyla	Bovidae	Herbivore	Kalahari	Kglalakgadi NP	-19.7684	11.3214		-4.92888	8.5395	14.8395	3,5
FM-T-NMB7420	Tooth	M3	Antidorcas marsupialis	Springbok	Artiodactyla	Bovidae	Herbivore	Kalahari	Kglalakgadi NP	-17.8035	10.5762		-7.50007	13.5714	10.3034	3,5
FM-T-NMB7421	Tooth	M3	Antidorcas marsupialis	Springbok	Artiodactyla	Bovidae	Herbivore	Kalahari	Kglalakgadi NP	-17.2721	11.4755		-9.62819	6.33756	7.64392	5
FM-T-NMB7422	Tooth	M3	Antidorcas marsupialis	Springbok	Artiodactyla	Bovidae	Herbivore	Kalahari	Kglalakgadi NP	-17.6659	11.0423					5
FM-T-NMB7424	Tooth	M3	Antidorcas marsupialis	Springbok	Artiodactyla	Bovidae	Herbivore	Kalahari	Ashkam NR	-17.448	12.2149		-13.0441	4.1803	4.40389	3,5
FM-T-NMB7431	Tooth	M3	Antidorcas marsupialis	Springbok	Artiodactyla	Bovidae	Herbivore	Kalahari	Kglalakgadi NP	-18.5441	11.9978		-7.32885	10.6448	11.2153	3,5
FM-T-NMB7432	Tooth	M3	Antidorcas marsupialis	Springbok	Artiodactyla	Bovidae	Herbivore	Kalahari	Kglalakgadi NP	-16.1214	11.9222		-6.04546	4.39344	10.076	5
FM-T-NMB7436	Tooth	M3	Antidorcas marsupialis	Springbok	Artiodactyla	Bovidae	Herbivore	Kalahari	Kglalakgadi NP	-17.0743	13.5881		-7.82317	9.11539	9.2511	5
FM-T-NMB757	Tooth	M3	Sylvicapra grimmia	Grey duiker	Artiodactyla	Bovidae	Herbivore	Grassland	Winburg	-20.274	7.72992		-12.3916	3.05526	7.88241	3,5
FM-T-NMB769	Tooth	M3	Antidorcas marsupialis	Springbok	Artiodactyla	Bovidae	Herbivore	Grassland	Free State	-19.2217	10.6479					5
FM-T-NMB78	Tooth	M3	Connochaetes gnou	Black wildebeest	Artiodactyla	Bovidae	Herbivore	Grassland	Kroonstad	-19.4903	12.4417					5
FM-T-NMB80	Tooth	M3	Connochaetes gnou	Black wildebeest	Artiodactyla	Bovidae	Herbivore	Grassland	Krugersdrift	-7.96741	9.27563		3.37963	4.39279	11.347	2,3
FM-T-NMB802	Tooth	M3	Sylvicapra grimmia	Grey duiker	Artiodactyla	Bovidae	Herbivore	Cape coastal	Adelaide	-19.388	9.2892		-12.2301	2.0646	7.15797	5
FM-T-NMB81	Tooth	M3	Connochaetes gnou	Black wildebeest	Artiodactyla	Bovidae	Herbivore	Grassland	Wolmaransstad	-7.86229	11.7701		2.69115	4.75935	10.5534	2,3
FM-T-NMB818	Tooth	M3	Antidorcas marsupialis	Springbok	Artiodactyla	Bovidae	Herbivore	Grassland	Free State	-19.4196	10.6295		-11.2313	2.74295	8.18828	3,5
FM-T-NMB821	Tooth	M2	Raphicerus campestris	Steenbok	Artiodactyla	Bovidae	Herbivore	Grassland	Bloemfontein	-20.7155	10.2631		-12.1563	6.20709	8.55916	3,5
FM-T-NMB831	Tooth	M2	Procavia capensis	Rock hyrax	Hyracoidea	Procaviidae	Herbivore	Grassland	Verkeerdevlei	-17.9239	7.9344		-8.58964	8.98479	9.33426	3,5
FM-T-NMB832	Tooth	M2	Procavia capensis	Rock hyrax	Hyracoidea	Procaviidae	Herbivore	Lowveld savanna	Middelburg	-21.2755	8.73487		-10.4406	9.43311	10.8349	3,5
FM-T-NMB833	Tooth	M3	Procavia capensis	Rock hyrax	Hyracoidea	Procaviidae	Herbivore	Lowveld savanna	Middelburg	-19.2944	11.3214		-9.68414	1.12218	9.61023	5
FM-T-NMB834	Tooth	M3	Procavia capensis	Rock hyrax	Hyracoidea	Procaviidae	Herbivore	Lowveld savanna	Middelburg	-19.0143	8.10399		-9.55568	4.34219	9.45867	3,5
FM-T-NMB835	Tooth	M2	Procavia capensis	Rock hyrax	Hyracoidea	Procaviidae	Herbivore	Grassland	Vredefort	-20.1354	6.20552		-10.0097	6.14339	10.1257	5
FM-T-NMB838	Tooth	M3	Procavia capensis	Rock hyrax	Hyracoidea	Procaviidae	Herbivore	Lowveld savanna	Middelburg	-20.252	6.36639		-8.67824	5.8576	11.5737	3,5
FM-T-NMB8730	Tooth	M2	Raphicerus campestris	Steenbok	Artiodactyla	Bovidae	Herbivore	Grassland	Bethulie	-17.3648	14.4254		-9.26051	3.53518	8.1043	5
FM-T-NMB8741	Tooth	M	Connochaetes gnou	Black wildebeest	Artiodactyla	Bovidae	Herbivore	Grassland	Soetdoring NR	-8.95241	9.65407	3.32819				5
FM-T-NMB8742	Tooth	M3	Connochaetes gnou	Black wildebeest	Artiodactyla	Bovidae	Herbivore	Grassland	Soetdoring NR	-9.04926	9.87647		1.07475	4.37741	10.124	4,5
FM-T-NMB8742	Tooth	M	Connochaetes gnou	Black wildebeest	Artiodactyla	Bovidae	Herbivore	Grassland	Soetdoring NR	-8.83427	8.01757	2.98267				5
FM-T-NMB8743	Tooth	M3	Syncerus caffer	Buffalo	Artiodactyla	Bovidae	Herbivore	Grassland	Willem Pretorius NR	-12.2881	8.68157		1.26359	1.64246	13.5517	2,3
FM-T-NMB92	Tooth	M3	Connochaetes gnou	Black wildebeest	Artiodactyla	Bovidae	Herbivore	Grassland	Wolmaransstad	-7.65299	8.98103		1.85195	1.86738	9.50494	4,5
FM-T-NMB93	Tooth	M2	Connochaetes gnou	Black wildebeest	Artiodactyla	Bovidae	Herbivore	Grassland	Wolmaransstad	-11.169	8.21738					4
FM-T-NMB9318	Tooth	M3	Antidorcas marsupialis	Springbok	Artiodactyla	Bovidae	Herbivore	Grassland	Smithfield	-17.2176	10.9667		-8.26507	6.46247	8.95256	3,5
FM-T-NMB9345	Tooth	M2	Damaliscus pygargus phillipsi	Blesbok	Artiodactyla	Bovidae	Herbivore	Grassland	Smithfield	-9.1305	9.26207		-1.89104	1.87802	7.23946	4,5
FM-T-NMB9346	Tooth	M3	Damaliscus pygargus phillipsi	Blesbok	Artiodactyla	Bovidae	Herbivore	Grassland	Smithfield	-10.0575	8.02065		1.73679	3.39419	11.7943	2,3
FM-T-NMB9347	Tooth	M2	Connochaetes taurinus	Blue wildebeest	Artiodactyla	Bovidae	Herbivore	Grassland	Gariep Dam NR	-10.4293	8.98103		-1.3399	4.3222	9.0894	4,5
FM-T-NMB9348	Tooth	M3	Damaliscus pygargus phillipsi	Blesbok	Artiodactyla	Bovidae	Herbivore	Grassland	Smithfield	-9.85301	8.36662		2.07706	0.990535	11.9301	2,3
FM-T-NMB9353	Tooth	M3	Connochaetes taurinus	Blue wildebeest	Artiodactyla	Bovidae	Herbivore	Grassland	Gariep Dam NR	-8.89444	10.6295		1.58724	3.88146	10.4817	2,3
FM-T-NMB9355	Tooth	M2	Connochaetes taurinus	Blue wildebeest	Artiodactyla	Bovidae	Herbivore	Grassland	Gariep Dam NR	-8.32293	12.4601		1.94389	3.20091	10.2668	2,3
FM-T-NMB9358	Tooth	M2	Connochaetes gnou	Black wildebeest	Artiodactyla	Bovidae	Herbivore	Grassland	Gariep Dam NR	-11.6555	10.3794		-0.426596	1.00305	11.2289	4,5
FM-T-NMB9359	Tooth	M3	Connochaetes taurinus	Blue wildebeest	Artiodactyla	Bovidae	Herbivore	Grassland	Gariep Dam NR	-8.76256	10.1265		0.853346	2.80482	9.6159	2,3
FM-T-NMB9381	Tooth	M2	Damaliscus pygargus phillipsi	Blesbok	Artiodactyla	Bovidae	Herbivore	Grassland	Erfenis Dam NR	-9.92564	7.7774		2.4239	0.311444	12.3495	4,5
FM-T-NMB9382	Tooth	M3	Damaliscus pygargus phillipsi	Blesbok	Artiodactyla	Bovidae	Herbivore	Grassland	Erfenis Dam NR	-11.88	5.21123		2.42066	1.30329	14.3007	2,3
FM-T-NMB9392	Tooth	M3	Damaliscus pygargus phillipsi	Blesbok	Artiodactyla	Bovidae	Herbivore	Grassland	Erfenis Dam NR	-9.13337	6.8868		2.73413	-0.517203	11.8675	4,5
FM-T-NMB94	Tooth	M2	Connochaetes gnou	Black wildebeest	Artiodactyla	Bovidae	Herbivore	Grassland	Wolmaransstad	-8.22067	10.1817		1.91158	2.68582	10.1322	2,3
FM-T-NMB9403	Tooth	M3	Damaliscus pygargus phillipsi	Blesbok	Artiodactyla	Bovidae	Herbivore	Grassland	Erfenis Dam NR	-9.38376	6.46718		1.88834	0.672584	11.2721	4,5
FM-T-NMB9417	Tooth	dP2	Alcelaphus buselaphus	Red hartebeest	Artiodactyla	Bovidae	Herbivore	Grassland	Soetdoring NR	-9.52329	8.62924		0.572107	1.2142	10.0954	4,5
FM-T-NMB9418	Tooth	M1	Alcelaphus buselaphus	Red hartebeest	Artiodactyla	Bovidae	Herbivore	Grassland	Erfenis Dam NR	-8.16046	5.78881		2.08004	1.81805	10.2405	4,5
FM-T-NMB9419	Tooth	M2	Alcelaphus buselaphus	Red hartebeest	Artiodactyla	Bovidae	Herbivore	Grassland	Erfenis Dam NR	-8.74918	5.62697		1.8337	1.12669	10.5829	4,5
FM-T-NMB9438	Tooth	M1	Raphicerus campestris	Steenbok	Artiodactyla	Bovidae	Herbivore	Grassland	Modder River	-19.1826	11.9513		-12.7622	3.99254	6.42032	5
FM-T-NMB9442	Tooth	M3	Tragelaphus oryx	Eland	Artiodactyla	Bovidae	Herbivore	Grassland	Soetdoring NR	-20.7814	12.0424		-12.4308	2.88789	8.35063	5
FM-T-NMB9444	Tooth	M1	Sylvicapra grimmia	Grey duiker	Artiodactyla	Bovidae	Herbivore	Grassland	van der Kloofdam	-20.4899	6.3034		-12.8606	7.74509	7.62937	3,5
FM-T-NMB9445	Tooth	M2	Antidorcas marsupialis	Springbok	Artiodactyla	Bovidae	Herbivore	Grassland	van der Kloofdam	-17.8398	11.5365		-9.4771	4.68593	8.3627	3,5
FM-T-NMB9455	Tooth	dP2	Raphicerus campestris	Steenbok	Artiodactyla	Bovidae	Herbivore	Grassland	van der Kloofdam	-20.101	7.16881		-13.4299	4.86601	6.67109	5
FM-T-NMB9466	Tooth	M2	Sylvicapra grimmia	Grey duiker	Artiodactyla	Bovidae	Herbivore	Grassland	van der Kloofdam	-21.4103	7.79097		-13.7964	3.95435	7.61391	3,5
FM-T-NMB9467	Tooth	M1	Sylvicapra grimmia	Grey duiker	Artiodactyla	Bovidae	Herbivore	Grassland	van der Kloofdam	-21.8891	6.76373		-14.6679	4.22315	7.22119	3,5
FM-T-NMB9468	Tooth	dP2	Sylvicapra grimmia	Grey duiker	Artiodactyla	Bovidae	Herbivore	Grassland	van der Kloofdam	-15.9045	8.95292		-12.2692	3.31918	3.63529	5
FM-T-NMB9469	Tooth	M3	Raphicerus campestris	Steenbok	Artiodactyla	Bovidae	Herbivore	Grassland	van der Kloofdam	-24.134	8.24257		-13.7674	7.8887	10.3666	3,5
FM-T-NMB9470	Tooth	M2	Raphicerus campestris	Steenbok	Artiodactyla	Bovidae	Herbivore	Grassland	van der Kloofdam	-21.6311	9.68653		-10.7823	3.66139	10.8487	5
FM-T-NMB9471	Tooth	M3	Raphicerus campestris	Steenbok	Artiodactyla	Bovidae	Herbivore	Grassland	van der Kloofdam	-23.2366	8.82694		-11.6531	9.71877	11.5835	3,5
FM-T-NMB9492	Tooth	M1	Antidorcas marsupialis	Springbok	Artiodactyla	Bovidae	Herbivore	Grassland	Gariep Dam NR	-20.9449	14.7414		-14.9204	1.04272	6.02445	5
FM-T-NMB9494	Tooth	M1	Antidorcas marsupialis	Springbok	Artiodactyla	Bovidae	Herbivore	Grassland	Gariep Dam NR	-22.0917	13.9089		-11.0661	3.05692	11.0256	5
FM-T-NMB9497	Tooth	M2	Antidorcas marsupialis	Springbok	Artiodactyla	Bovidae	Herbivore	Grassland	Gariep Dam NR	-20.769	12.6491		-9.98383	2.21444	10.7852	5
FM-T-NMB96	Tooth	M2	Connochaetes gnou	Black wildebeest	Artiodactyla	Bovidae	Herbivore	Grassland	Wolmaransstad	-7.74951	9.33281		0.932869	5.19345	8.68238	2,3
FM-T-NMB9774	Tooth	M3	Syncerus caffer	Buffalo	Artiodactyla	Bovidae	Herbivore	Grassland	Willem Pretorius NR	-13.1683	8.83178		1.0284	-0.399247	14.1967	2,3
FM-T-NMB9787	Tooth	M3	Raphicerus campestris	Steenbok	Artiodactyla	Bovidae	Herbivore	Grassland	Bethulie	-20.3925	10.5054		-11.8955	5.31055	8.49694	3,5
HMNR-T-Cod1	Tooth	M3	Procavia capensis	Rock hyrax	Hyracoidea	Procaviidae	Herbivore	Lowveld savanna	Hans Merensky NR	-18.2307	5.97197		-8.15633	4.07455	10.0743	5
P-T-1	Tooth	M	Ceratotherium simum	White rhino	Perissodactyla	Rhinocerotidae	Herbivore	Highveld savanna	Pilanesberg	-9.45672	6.46864					5
P-T-C1	Tooth	M	Connochaetes taurinus	Blue wildebeest	Artiodactyla	Bovidae	Herbivore	Highveld savanna	Pilanesberg	-7.56303	7.26077					5
P-T-C10	Tooth	M	Connochaetes taurinus	Blue wildebeest	Artiodactyla	Bovidae	Herbivore	Highveld savanna	Pilanesberg	-7.25911	5.8976					5
P-T-C12	Tooth	M	Connochaetes taurinus	Blue wildebeest	Artiodactyla	Bovidae	Herbivore	Highveld savanna	Pilanesberg	-10.0702	6.41397					5
P-T-C13	Tooth	M	Connochaetes taurinus	Blue wildebeest	Artiodactyla	Bovidae	Herbivore	Highveld savanna	Pilanesberg	-7.40594	6.94959					5
P-T-C14	Tooth	M	Connochaetes taurinus	Blue wildebeest	Artiodactyla	Bovidae	Herbivore	Highveld savanna	Pilanesberg	-12.2987	7.28877					5
P-T-C15	Tooth	M	Connochaetes taurinus	Blue wildebeest	Artiodactyla	Bovidae	Herbivore	Highveld savanna	Pilanesberg	-9.78327	6.94655					5
P-T-C16	Tooth	M	Connochaetes taurinus	Blue wildebeest	Artiodactyla	Bovidae	Herbivore	Highveld savanna	Pilanesberg	-8.7021	7.06927					5
P-T-C17	Tooth	M	Connochaetes taurinus	Blue wildebeest	Artiodactyla	Bovidae	Herbivore	Highveld savanna	Pilanesberg	-9.52341	7.75351					5
P-T-C2	Tooth	M	Connochaetes taurinus	Blue wildebeest	Artiodactyla	Bovidae	Herbivore	Highveld savanna	Pilanesberg	-8.62986	8.35089					5
P-T-C3	Tooth	M	Connochaetes taurinus	Blue wildebeest	Artiodactyla	Bovidae	Herbivore	Highveld savanna	Pilanesberg	-10.8171	7.57318					5
P-T-C4	Tooth	M	Connochaetes taurinus	Blue wildebeest	Artiodactyla	Bovidae	Herbivore	Highveld savanna	Pilanesberg	-8.00568	7.89622					5
P-T-C6	Tooth	M	Connochaetes taurinus	Blue wildebeest	Artiodactyla	Bovidae	Herbivore	Highveld savanna	Pilanesberg	-8.34531	6.98512					5
P-T-C7	Tooth	M	Connochaetes taurinus	Blue wildebeest	Artiodactyla	Bovidae	Herbivore	Highveld savanna	Pilanesberg	-9.58837	6.01599					5
P-T-C8	Tooth	M	Connochaetes taurinus	Blue wildebeest	Artiodactyla	Bovidae	Herbivore	Highveld savanna	Pilanesberg	-8.87136	8.6678					5
P-T-C9	Tooth	M	Connochaetes taurinus	Blue wildebeest	Artiodactyla	Bovidae	Herbivore	Highveld savanna	Pilanesberg	-9.01626	6.88276					5
P-T-E1	Tooth	M	Tragelaphus oryx	Eland	Artiodactyla	Bovidae	Herbivore	Highveld savanna	Pilanesberg	-19.3312	5.11899					5
P-T-E2	Tooth	M	Tragelaphus oryx	Eland	Artiodactyla	Bovidae	Herbivore	Highveld savanna	Pilanesberg	-20.9937	5.79939					5
P-T-G1	Tooth	M	Oryx gazella	Gemsbok	Artiodactyla	Bovidae	Herbivore	Highveld savanna	Pilanesberg	-12.1441	4.99946					5
P-T-G3	Tooth	M	Oryx gazella	Gemsbok	Artiodactyla	Bovidae	Herbivore	Highveld savanna	Pilanesberg	-10.5706	8.05422					5
P-T-G4	Tooth	M	Oryx gazella	Gemsbok	Artiodactyla	Bovidae	Herbivore	Highveld savanna	Pilanesberg	-8.65305	8.01474					5
P-T-G5	Tooth	M	Oryx gazella	Gemsbok	Artiodactyla	Bovidae	Herbivore	Highveld savanna	Pilanesberg	-8.35842	6.14364					5
P-T-H1	Tooth	M	Alcelaphus buselaphus	Red hartebeest	Artiodactyla	Bovidae	Herbivore	Highveld savanna	Pilanesberg	-9.30694	8.62549					5
P-T-H2	Tooth	M	Alcelaphus buselaphus	Red hartebeest	Artiodactyla	Bovidae	Herbivore	Highveld savanna	Pilanesberg	-7.85591	5.9125					5
P-T-H3	Tooth	M	Alcelaphus buselaphus	Red hartebeest	Artiodactyla	Bovidae	Herbivore	Highveld savanna	Pilanesberg	-8.30047	8.16511					5
P-T-H4	Tooth	M	Alcelaphus buselaphus	Red hartebeest	Artiodactyla	Bovidae	Herbivore	Highveld savanna	Pilanesberg	-8.61052	7.88849					5
P-T-H7	Tooth	M	Alcelaphus buselaphus	Red hartebeest	Artiodactyla	Bovidae	Herbivore	Highveld savanna	Pilanesberg	-8.13913	8.32051					5
P-T-I1	Tooth	M	Aepyceros melampus	Impala	Artiodactyla	Bovidae	Herbivore	Highveld savanna	Pilanesberg	-15.6119	7.14084					5
P-T-I10	Tooth	M	Aepyceros melampus	Impala	Artiodactyla	Bovidae	Herbivore	Highveld savanna	Pilanesberg	-28.8878	5.75281					5
P-T-I11	Tooth	M	Aepyceros melampus	Impala	Artiodactyla	Bovidae	Herbivore	Highveld savanna	Pilanesberg	-18.1855	6.7481					5
P-T-I12	Tooth	M	Aepyceros melampus	Impala	Artiodactyla	Bovidae	Herbivore	Highveld savanna	Pilanesberg	-12.5567	6.2216					5
P-T-I13	Tooth	M	Aepyceros melampus	Impala	Artiodactyla	Bovidae	Herbivore	Highveld savanna	Pilanesberg	-22.6707	6.6104					5
P-T-I14	Tooth	M	Aepyceros melampus	Impala	Artiodactyla	Bovidae	Herbivore	Highveld savanna	Pilanesberg	-17.2466	6.92529					5
P-T-I15	Tooth	M	Aepyceros melampus	Impala	Artiodactyla	Bovidae	Herbivore	Highveld savanna	Pilanesberg	-15.1871	7.04881					5
P-T-I16	Tooth	M	Aepyceros melampus	Impala	Artiodactyla	Bovidae	Herbivore	Highveld savanna	Pilanesberg	-16.0806	8.2952					5
P-T-I2	Tooth	M	Aepyceros melampus	Impala	Artiodactyla	Bovidae	Herbivore	Highveld savanna	Pilanesberg	-16.8121	6.60598					5
P-T-I3	Tooth	M	Aepyceros melampus	Impala	Artiodactyla	Bovidae	Herbivore	Highveld savanna	Pilanesberg	-15.7312	7.32267					5
P-T-I4	Tooth	M	Aepyceros melampus	Impala	Artiodactyla	Bovidae	Herbivore	Highveld savanna	Pilanesberg	-15.568	6.64563					5
P-T-I5	Tooth	M	Aepyceros melampus	Impala	Artiodactyla	Bovidae	Herbivore	Highveld savanna	Pilanesberg	-14.7253	5.96645					5
P-T-I6	Tooth	M	Aepyceros melampus	Impala	Artiodactyla	Bovidae	Herbivore	Highveld savanna	Pilanesberg	-14.7698	5.92494					5
P-T-I7	Tooth	M	Aepyceros melampus	Impala	Artiodactyla	Bovidae	Herbivore	Highveld savanna	Pilanesberg	-16.1048	7.23106					5
P-T-I8	Tooth	M	Aepyceros melampus	Impala	Artiodactyla	Bovidae	Herbivore	Highveld savanna	Pilanesberg	-14.9746	5.98974					5
P-T-I9	Tooth	M	Aepyceros melampus	Impala	Artiodactyla	Bovidae	Herbivore	Highveld savanna	Pilanesberg	-24.1593	6.13655					5
P-T-K1	Tooth	M	Tragelaphus strepsiceros	Kudu	Artiodactyla	Bovidae	Herbivore	Highveld savanna	Pilanesberg	-24.3902	5.77205					5
P-T-K10	Tooth	M	Tragelaphus strepsiceros	Kudu	Artiodactyla	Bovidae	Herbivore	Highveld savanna	Pilanesberg	-25.4209	6.75519					5
P-T-K3	Tooth	M	Tragelaphus strepsiceros	Kudu	Artiodactyla	Bovidae	Herbivore	Highveld savanna	Pilanesberg	-20.568	5.98697					5
P-T-K4	Tooth	M	Tragelaphus strepsiceros	Kudu	Artiodactyla	Bovidae	Herbivore	Highveld savanna	Pilanesberg	-20.3295	6.75976					5
P-T-K6	Tooth	M	Tragelaphus strepsiceros	Kudu	Artiodactyla	Bovidae	Herbivore	Highveld savanna	Pilanesberg	-20.9212	6.08491					5
P-T-K7	Tooth	M	Tragelaphus strepsiceros	Kudu	Artiodactyla	Bovidae	Herbivore	Highveld savanna	Pilanesberg	-26.6979	5.85811					5
P-T-K8	Tooth	M	Tragelaphus strepsiceros	Kudu	Artiodactyla	Bovidae	Herbivore	Highveld savanna	Pilanesberg	-20.3455	6.30665					5
P-T-K9	Tooth	M	Tragelaphus strepsiceros	Kudu	Artiodactyla	Bovidae	Herbivore	Highveld savanna	Pilanesberg	-25.5252	5.64549					5
P-T-kob1	Tooth	M	Kobus ellipsiprymnus	Waterbuck	Artiodactyla	Bovidae	Herbivore	Highveld savanna	Pilanesberg	-8.63179	9.37858					5
P-T-ra1	Tooth	M	Redunca arundinum	Reedbuck	Artiodactyla	Bovidae	Herbivore	Highveld savanna	Pilanesberg	-17.0746	7.58746					5
P-T-S1	Tooth	M	Antidorcas marsupialis	Springbok	Artiodactyla	Bovidae	Herbivore	Highveld savanna	Pilanesberg	-10.6626	7.12827					5
P-T-S10	Tooth	M	Antidorcas marsupialis	Springbok	Artiodactyla	Bovidae	Herbivore	Highveld savanna	Pilanesberg	-15.7251	8.15851					5
P-T-S11	Tooth	M	Antidorcas marsupialis	Springbok	Artiodactyla	Bovidae	Herbivore	Highveld savanna	Pilanesberg	-15.0721	7.89628					5
P-T-S12	Tooth	M	Antidorcas marsupialis	Springbok	Artiodactyla	Bovidae	Herbivore	Highveld savanna	Pilanesberg	-15.9222	7.42546					5
P-T-S2	Tooth	M	Antidorcas marsupialis	Springbok	Artiodactyla	Bovidae	Herbivore	Highveld savanna	Pilanesberg	-21.5617	6.72785					5
P-T-S3	Tooth	M	Antidorcas marsupialis	Springbok	Artiodactyla	Bovidae	Herbivore	Highveld savanna	Pilanesberg	-7.71699	4.34443					5
P-T-S4	Tooth	M	Antidorcas marsupialis	Springbok	Artiodactyla	Bovidae	Herbivore	Highveld savanna	Pilanesberg	-23.6038	8.91181					5
P-T-S5	Tooth	M	Antidorcas marsupialis	Springbok	Artiodactyla	Bovidae	Herbivore	Highveld savanna	Pilanesberg	-21.6834	6.7643					5
P-T-S6	Tooth	M	Antidorcas marsupialis	Springbok	Artiodactyla	Bovidae	Herbivore	Highveld savanna	Pilanesberg	-16.0314	8.33773					5
P-T-S7	Tooth	M	Antidorcas marsupialis	Springbok	Artiodactyla	Bovidae	Herbivore	Highveld savanna	Pilanesberg	-21.8187	6.65698					5
P-T-S8	Tooth	M	Antidorcas marsupialis	Springbok	Artiodactyla	Bovidae	Herbivore	Highveld savanna	Pilanesberg	-25.9348	7.10045					5
P-T-S9	Tooth	M	Antidorcas marsupialis	Springbok	Artiodactyla	Bovidae	Herbivore	Highveld savanna	Pilanesberg	-8.70424	5.10076					5
P-T-W1	Tooth	M	Phacochoerus africanus	Common warthog	Artiodactyla	Suidae	Herbivore	Highveld savanna	Pilanesberg	-11.0213	5.22385					5
P-T-W10	Tooth	M	Phacochoerus africanus	Common warthog	Artiodactyla	Suidae	Herbivore	Highveld savanna	Pilanesberg	-10.0425	5.95989					5
P-T-W11	Tooth	M	Phacochoerus africanus	Common warthog	Artiodactyla	Suidae	Herbivore	Highveld savanna	Pilanesberg	-11.9963	5.54593					5
P-T-W12	Tooth	M	Phacochoerus africanus	Common warthog	Artiodactyla	Suidae	Herbivore	Highveld savanna	Pilanesberg	-11.8341	5.42309					5
P-T-W13	Tooth	M	Phacochoerus africanus	Common warthog	Artiodactyla	Suidae	Herbivore	Highveld savanna	Pilanesberg	-9.98523	6.27133					5
P-T-W14	Tooth	M	Phacochoerus africanus	Common warthog	Artiodactyla	Suidae	Herbivore	Highveld savanna	Pilanesberg	-12.1461	6.95667					5
P-T-W15	Tooth	M	Phacochoerus africanus	Common warthog	Artiodactyla	Suidae	Herbivore	Highveld savanna	Pilanesberg	-11.0861	5.76258					5
P-T-W16	Tooth	M	Phacochoerus africanus	Common warthog	Artiodactyla	Suidae	Herbivore	Highveld savanna	Pilanesberg	-10.8429	5.88542					5
P-T-W17	Tooth	M	Phacochoerus africanus	Common warthog	Artiodactyla	Suidae	Herbivore	Highveld savanna	Pilanesberg	-10.8333	6.92322					5
P-T-W18	Tooth	M	Phacochoerus africanus	Common warthog	Artiodactyla	Suidae	Herbivore	Highveld savanna	Pilanesberg	-11.126	6.23274					5
P-T-W19	Tooth	M	Phacochoerus africanus	Common warthog	Artiodactyla	Suidae	Herbivore	Highveld savanna	Pilanesberg	-10.3821	6.56632					5
P-T-W2	Tooth	M	Phacochoerus africanus	Common warthog	Artiodactyla	Suidae	Herbivore	Highveld savanna	Pilanesberg	-10.5424	7.20758					5
P-T-W20	Tooth	M	Phacochoerus africanus	Common warthog	Artiodactyla	Suidae	Herbivore	Highveld savanna	Pilanesberg	-13.768	5.35996					5
P-T-W3	Tooth	M	Phacochoerus africanus	Common warthog	Artiodactyla	Suidae	Herbivore	Highveld savanna	Pilanesberg	-10.3945	5.89122					5
P-T-W4	Tooth	M	Phacochoerus africanus	Common warthog	Artiodactyla	Suidae	Herbivore	Highveld savanna	Pilanesberg	-10.3401	7.07314					5
P-T-W5	Tooth	M	Phacochoerus africanus	Common warthog	Artiodactyla	Suidae	Herbivore	Highveld savanna	Pilanesberg	-11.1596	6.29261					5
P-T-W6	Tooth	M	Phacochoerus africanus	Common warthog	Artiodactyla	Suidae	Herbivore	Highveld savanna	Pilanesberg	-10.8448	5.51498					5
P-T-W7	Tooth	M	Phacochoerus africanus	Common warthog	Artiodactyla	Suidae	Herbivore	Highveld savanna	Pilanesberg	-10.1894	6.66885					5
P-T-W8	Tooth	M	Phacochoerus africanus	Common warthog	Artiodactyla	Suidae	Herbivore	Highveld savanna	Pilanesberg	-11.3561	6.47928					5
P-T-W9	Tooth	M	Phacochoerus africanus	Common warthog	Artiodactyla	Suidae	Herbivore	Highveld savanna	Pilanesberg	-13.0457	5.40472					5
P-T-Z1	Tooth	M	Equus quagga	Plains zebra	Perissodactyla	Equidae	Herbivore	Highveld savanna	Pilanesberg	-10.9087	4.3019					5
P-T-Z10	Tooth	M	Equus quagga	Plains zebra	Perissodactyla	Equidae	Herbivore	Highveld savanna	Pilanesberg	-10.3478	5.15518					5
P-T-Z13	Tooth	M	Equus quagga	Plains zebra	Perissodactyla	Equidae	Herbivore	Highveld savanna	Pilanesberg	-12.6204	4.97825					5
P-T-Z14	Tooth	M	Equus quagga	Plains zebra	Perissodactyla	Equidae	Herbivore	Highveld savanna	Pilanesberg	-10.0511	4.47524					5
P-T-Z15	Tooth	M	Equus quagga	Plains zebra	Perissodactyla	Equidae	Herbivore	Highveld savanna	Pilanesberg	-11.6137	4.84858					5
P-T-Z16	Tooth	M	Equus quagga	Plains zebra	Perissodactyla	Equidae	Herbivore	Highveld savanna	Pilanesberg	-9.97856	5.22192					5
P-T-Z17	Tooth	M	Equus quagga	Plains zebra	Perissodactyla	Equidae	Herbivore	Highveld savanna	Pilanesberg	-11.326	4.1561					5
P-T-Z18	Tooth	M	Equus quagga	Plains zebra	Perissodactyla	Equidae	Herbivore	Highveld savanna	Pilanesberg	-15.2325	4.4234					5
P-T-Z19	Tooth	M	Equus quagga	Plains zebra	Perissodactyla	Equidae	Herbivore	Highveld savanna	Pilanesberg	-12.5567	3.36129					5
P-T-Z2	Tooth	M	Equus quagga	Plains zebra	Perissodactyla	Equidae	Herbivore	Highveld savanna	Pilanesberg	-16.7004	7.11956					5
P-T-Z20	Tooth	M	Equus quagga	Plains zebra	Perissodactyla	Equidae	Herbivore	Highveld savanna	Pilanesberg	-9.8946	4.39109					5
P-T-Z21	Tooth	M	Equus quagga	Plains zebra	Perissodactyla	Equidae	Herbivore	Highveld savanna	Pilanesberg	-10.7418	4.74605					5
P-T-Z23	Tooth	M	Equus quagga	Plains zebra	Perissodactyla	Equidae	Herbivore	Highveld savanna	Pilanesberg	-11.4363	6.02179					5
P-T-Z25	Tooth	M	Equus quagga	Plains zebra	Perissodactyla	Equidae	Herbivore	Highveld savanna	Pilanesberg	-11.026	5.83802					5
P-T-Z26	Tooth	M	Equus quagga	Plains zebra	Perissodactyla	Equidae	Herbivore	Highveld savanna	Pilanesberg	-12.0292	2.69607					5
P-T-Z27	Tooth	M	Equus quagga	Plains zebra	Perissodactyla	Equidae	Herbivore	Highveld savanna	Pilanesberg	-11.3656	4.83751					5
P-T-Z28	Tooth	M	Equus quagga	Plains zebra	Perissodactyla	Equidae	Herbivore	Highveld savanna	Pilanesberg	-11.5414	2.26171					5
P-T-Z29	Tooth	M	Equus quagga	Plains zebra	Perissodactyla	Equidae	Herbivore	Highveld savanna	Pilanesberg	-10.653	4.40076					5
P-T-Z3	Tooth	M	Equus quagga	Plains zebra	Perissodactyla	Equidae	Herbivore	Highveld savanna	Pilanesberg	-8.40064	6.0305					5
P-T-Z30	Tooth	M	Equus quagga	Plains zebra	Perissodactyla	Equidae	Herbivore	Highveld savanna	Pilanesberg	-8.07246	7.99294					5
P-T-Z31	Tooth	M	Equus quagga	Plains zebra	Perissodactyla	Equidae	Herbivore	Highveld savanna	Pilanesberg	-10.4241	4.40657					5
P-T-Z32	Tooth	M	Equus quagga	Plains zebra	Perissodactyla	Equidae	Herbivore	Highveld savanna	Pilanesberg	-14.45	4.19559					5
P-T-Z33	Tooth	M	Equus quagga	Plains zebra	Perissodactyla	Equidae	Herbivore	Highveld savanna	Pilanesberg	-8.37774	7.44841					5
P-T-Z34	Tooth	M	Equus quagga	Plains zebra	Perissodactyla	Equidae	Herbivore	Highveld savanna	Pilanesberg	-9.63225	4.39689					5
P-T-Z35	Tooth	M	Equus quagga	Plains zebra	Perissodactyla	Equidae	Herbivore	Highveld savanna	Pilanesberg	-10.7377	4.73728					5
P-T-Z36	Tooth	M	Equus quagga	Plains zebra	Perissodactyla	Equidae	Herbivore	Highveld savanna	Pilanesberg	-14.99	5.0957					5
P-T-Z4	Tooth	M	Equus quagga	Plains zebra	Perissodactyla	Equidae	Herbivore	Highveld savanna	Pilanesberg	-11.8799	8.96691					5
P-T-Z5	Tooth	M	Equus quagga	Plains zebra	Perissodactyla	Equidae	Herbivore	Highveld savanna	Pilanesberg	-14.3631	5.73066					5
P-T-Z6	Tooth	M	Equus quagga	Plains zebra	Perissodactyla	Equidae	Herbivore	Highveld savanna	Pilanesberg	-10.9669	5.34668					5
P-T-Z7	Tooth	M	Equus quagga	Plains zebra	Perissodactyla	Equidae	Herbivore	Highveld savanna	Pilanesberg	-9.55498	2.82616					5
P-T-Z8	Tooth	M	Equus quagga	Plains zebra	Perissodactyla	Equidae	Herbivore	Highveld savanna	Pilanesberg	-10.2877	3.52158					5
P-T-Z9	Tooth	M	Equus quagga	Plains zebra	Perissodactyla	Equidae	Herbivore	Highveld savanna	Pilanesberg	-10.4164	5.21805					5
SD-B-1	Bone	Bone	Antidorcas marsupialis	Springbok	Artiodactyla	Bovidae	Herbivore	Grassland	Soetdoring NR	-17.0128	10.6003	2.73236				6
SD-B-12	Bone	Bone	Damaliscus pygargus phillipsi	Blesbok	Artiodactyla	Bovidae	Herbivore	Grassland	Soetdoring NR	-8.7539	12.8244	2.72643				6
SD-B-13	Bone	Bone	Damaliscus pygargus phillipsi	Blesbok	Artiodactyla	Bovidae	Herbivore	Grassland	Soetdoring NR	-9.04051	8.92805	3.02488				6
SD-B-14	Bone	Bone	Damaliscus pygargus phillipsi	Blesbok	Artiodactyla	Bovidae	Herbivore	Grassland	Soetdoring NR	-8.44087	7.97707	2.85173				6
SD-B-16	Bone	Bone	Damaliscus pygargus phillipsi	Blesbok	Artiodactyla	Bovidae	Herbivore	Grassland	Soetdoring NR	-7.28758	7.78142	2.73816				6
SD-B-23	Bone	Bone	Connochaetes gnou	Black wildebeest	Artiodactyla	Bovidae	Herbivore	Grassland	Soetdoring NR	-10.7925	8.64285	2.73895				6
SD-B-24	Bone	Bone	Connochaetes gnou	Black wildebeest	Artiodactyla	Bovidae	Herbivore	Grassland	Soetdoring NR	-11.0644	10.0416	2.77342				6
SD-B-25	Bone	Bone	Connochaetes gnou	Black wildebeest	Artiodactyla	Bovidae	Herbivore	Grassland	Soetdoring NR	-9.00725	9.45854	2.77421				6
SD-B-28	Bone	Bone	Alcelaphus buselaphus	Red hartebeest	Artiodactyla	Bovidae	Herbivore	Grassland	Soetdoring NR	-8.48391	7.64418	2.73791				6
SD-B-29	Bone	Bone	Alcelaphus buselaphus	Red hartebeest	Artiodactyla	Bovidae	Herbivore	Grassland	Soetdoring NR	-8.58076	7.43783	2.84532				6
SD-B-5	Bone	Bone	Antidorcas marsupialis	Springbok	Artiodactyla	Bovidae	Herbivore	Grassland	Soetdoring NR	-16.8426	10.976	2.81943				6
TDR-B-1	Bone	Bone	Phacochoerus africanus	Common warthog	Artiodactyla	Suidae	Herbivore	Grassland	Tussen-die-Riviere NR	-11.0722	6.34181	2.87626				6
TDR-B-10	Bone	Bone	Phacochoerus africanus	Common warthog	Artiodactyla	Suidae	Herbivore	Grassland	Tussen-die-Riviere NR	-11.6523	6.92486	2.7398				6
TDR-B-11	Bone	Bone	Tragelaphus strepsiceros	Kudu	Artiodactyla	Bovidae	Herbivore	Grassland	Tussen-die-Riviere NR	-22.5729	10.3978	3.05387				6
TDR-B-13	Bone	Bone	Tragelaphus strepsiceros	Kudu	Artiodactyla	Bovidae	Herbivore	Grassland	Tussen-die-Riviere NR	-21.5878	7.91867	2.78551				6
TDR-B-14	Bone	Bone	Tragelaphus strepsiceros	Kudu	Artiodactyla	Bovidae	Herbivore	Grassland	Tussen-die-Riviere NR	-21.5017	10.5779	2.7079				6
TDR-B-18	Bone	Bone	Tragelaphus strepsiceros	Kudu	Artiodactyla	Bovidae	Herbivore	Grassland	Tussen-die-Riviere NR	-23.4513	6.52967	3.29703				6
TDR-B-19	Bone	Bone	Tragelaphus strepsiceros	Kudu	Artiodactyla	Bovidae	Herbivore	Grassland	Tussen-die-Riviere NR	-22.4046	10.5789	2.91979				6
TDR-B-2	Bone	Bone	Phacochoerus africanus	Common warthog	Artiodactyla	Suidae	Herbivore	Grassland	Tussen-die-Riviere NR	-12.0181	7.6617	2.74175				6
TDR-B-20	Bone	Bone	Tragelaphus strepsiceros	Kudu	Artiodactyla	Bovidae	Herbivore	Grassland	Tussen-die-Riviere NR	-20.5979	8.19803	2.72237				6
TDR-B-21	Bone	Bone	Connochaetes gnou	Black wildebeest	Artiodactyla	Bovidae	Herbivore	Grassland	Tussen-die-Riviere NR	-9.28604	6.51702	2.78257				6
TDR-B-22	Bone	Bone	Connochaetes gnou	Black wildebeest	Artiodactyla	Bovidae	Herbivore	Grassland	Tussen-die-Riviere NR	-9.93067	6.75258	2.94043				6
TDR-B-24	Bone	Bone	Connochaetes gnou	Black wildebeest	Artiodactyla	Bovidae	Herbivore	Grassland	Tussen-die-Riviere NR	-9.51298	8.24961	2.8212				6
TDR-B-3	Bone	Bone	Phacochoerus africanus	Common warthog	Artiodactyla	Suidae	Herbivore	Grassland	Tussen-die-Riviere NR	-11.1172	7.65002	2.74683				6
TDR-B-4	Bone	Bone	Phacochoerus africanus	Common warthog	Artiodactyla	Suidae	Herbivore	Grassland	Tussen-die-Riviere NR	-11.5476	6.35447	2.84556				6
TDR-B-5	Bone	Bone	Phacochoerus africanus	Common warthog	Artiodactyla	Suidae	Herbivore	Grassland	Tussen-die-Riviere NR	-11.0145	7.09812	2.76899				6
TDR-B-6	Bone	Bone	Phacochoerus africanus	Common warthog	Artiodactyla	Suidae	Herbivore	Grassland	Tussen-die-Riviere NR	-11.9673	6.58905	2.74317				6
TDR-B-7	Bone	Bone	Phacochoerus africanus	Common warthog	Artiodactyla	Suidae	Herbivore	Grassland	Tussen-die-Riviere NR	-12.1072	8.9738	2.75454				6
TDR-B-8	Bone	Bone	Phacochoerus africanus	Common warthog	Artiodactyla	Suidae	Herbivore	Grassland	Tussen-die-Riviere NR	-12.0514	7.55366	2.7177				6
TDR-B-9	Bone	Bone	Phacochoerus africanus	Common warthog	Artiodactyla	Suidae	Herbivore	Grassland	Tussen-die-Riviere NR	-11.621	8.38978	2.70631				6
TM-B-13924	Bone	Bone	Panthera leo	Lion	Carnivora	Felidae	Carnivore	Lowveld savanna	Kruger Park				-2.65955	-1.58564		5
TM-T-13098	Tooth	M3	Tragelaphus strepsiceros	Kudu	Artiodactyla	Bovidae	Herbivore	Lowveld savanna	Kruger Park North				-11.0389	-0.851441		5
TM-T-13171	Tooth	M3	Tragelaphus strepsiceros	Kudu	Artiodactyla	Bovidae	Herbivore	Lowveld savanna	Kruger Park North				-11.313	1.22214		5
TM-T-13266	Tooth	M3	Tragelaphus strepsiceros	Kudu	Artiodactyla	Bovidae	Herbivore	Lowveld savanna	Kruger Park North				-12.9497	-1.57764		5
TM-T-13273	Tooth	P4	Crocuta crocuta	Spotted Parahyaena	Carnivora	Hyaenidae	Carnivore	Lowveld savanna	Kruger Park South				-4.25967	-5.65244		5
TM-T-13381	Tooth	M3	Tragelaphus scriptus	Bushbuck	Artiodactyla	Bovidae	Herbivore	Lowveld savanna	Kruger Park North				-12.0627	-4.65857		5
TM-T-16658	Tooth	M3	Tragelaphus strepsiceros	Kudu	Artiodactyla	Bovidae	Herbivore	Lowveld savanna	Kruger Park South				-12.3184	-2.63295		5
TM-T-16701	Tooth	M3	Kobus ellipsiprymnus	Waterbuck	Artiodactyla	Bovidae	Herbivore	Lowveld savanna	Kruger Park South				2.23027	-3.89369		5
TM-T-16703	Tooth	P4	Crocuta crocuta	Spotted Parahyaena	Carnivora	Hyaenidae	Carnivore	Lowveld savanna	Kruger Park South				-4.26043	-6.59386		5
TM-T-24005	Tooth	M3	Phacochoerus africanus	Common warthog	Artiodactyla	Suidae	Herbivore	Lowveld savanna	Kruger Park South				-2.15137	-4.80435		5
TM-T-4402	Tooth	P4	Panthera leo	Lion	Carnivora	Felidae	Carnivore	Lowveld savanna	Kruger Park North				-1.56848	-2.67699		5
TM-T-4404	Tooth	P4	Parahyaena brunnea	Brown Parahyaena	Carnivora	Hyaenidae	Carnivore	Lowveld savanna	Kruger Park North				-3.45205	-5.34161		5
UCT 1104	Bone	Bone	Diceros bicornis	Black rhino	Perissodactyla	Rhinocerotidae	Herbivore	Woodland savanna	Kasungu, Malawi	-21.5						1
UCT 1105	Bone	Bone	Diceros bicornis	Black rhino	Perissodactyla	Rhinocerotidae	Herbivore	Woodland savanna	Kasungu, Malawi	-21.3						1
UCT 1109	Bone	Bone	Hippotragus equinus	Roan antelope	Artiodactyla	Bovidae	Herbivore	Woodland savanna	Kasungu, Malawi	-7.9			-1.3	-0.9	6.6	1
UCT 1112	Bone	Bone	Tragelaphus strepsiceros	Kudu	Artiodactyla	Bovidae	Herbivore	Woodland savanna	Kasungu, Malawi	-22.4						1
UCT 1115	Bone	Bone	Tragelaphus oryx	Eland	Artiodactyla	Bovidae	Herbivore	Woodland savanna	Kasungu, Malawi	-20.2						1
UCT 1116	Bone	Bone	Tragelaphus scriptus	Bushbuck	Artiodactyla	Bovidae	Herbivore	Woodland savanna	Kasungu, Malawi	-22.3						1
UCT 1117	Bone	Bone	Equus quagga	Plains zebra	Perissodactyla	Equidae	Herbivore	Woodland savanna	Kasungu, Malawi	-7.5			-0.2	-4.1	7.3	1
UCT 1120	Bone	Bone	Equus quagga	Plains zebra	Perissodactyla	Equidae	Herbivore	Woodland savanna	Kasungu, Malawi	-6.8			-0.4	-3.6	6.4	1
UCT 1121	Bone	Bone	Alcelaphus lichtensteinii	Lichtensteins hartebeest	Artiodactyla	Bovidae	Herbivore	Woodland savanna	Kasungu, Malawi	-6.7			1.6	-3.2	8.3	1
UCT 1122	Bone	Bone	Alcelaphus lichtensteinii	Lichtensteins hartebeest	Artiodactyla	Bovidae	Herbivore	Woodland savanna	Kasungu, Malawi	-6.2			1.1	-4	7.3	1
UCT 1125	Bone	Bone	Panthera leo	Lion	Carnivora	Felidae	Carnivore	Woodland savanna	Kasungu, Malawi	-6.3			-2.6	-1.3	3.7	1
UCT 1126	Bone	Bone	Panthera leo	Lion	Carnivora	Felidae	Carnivore	Woodland savanna	Kasungu, Malawi	-10.2			-7.3	-4.4	2.9	1
UCT 1127	Bone	Bone	Panthera leo	Lion	Carnivora	Felidae	Carnivore	Woodland savanna	Kasungu, Malawi	-6.1			-2.8	-2.2	3.3	1
UCT 1128	Bone	Bone	Sylvicapra grimmia	Grey duiker	Artiodactyla	Bovidae	Herbivore	Woodland savanna	Kasungu, Malawi	-21.3						1
UCT 1129	Bone	Bone	Sylvicapra grimmia	Grey duiker	Artiodactyla	Bovidae	Herbivore	Woodland savanna	Kasungu, Malawi	-21.3						1
UCT 1133	Bone	Bone	Tragelaphus scriptus	Bushbuck	Artiodactyla	Bovidae	Herbivore	Cape succulent	Stutterheim	-23.2			-16.8	-0.9	6.4	1
UCT 1134	Bone	Bone	Tragelaphus scriptus	Bushbuck	Artiodactyla	Bovidae	Herbivore	Cape succulent	Albany district	-23.3			-16		7.3	1
UCT 1136	Bone	Bone	Sylvicapra grimmia	Grey duiker	Artiodactyla	Bovidae	Herbivore	Kalahari	Nieuwoudtville	-19.2			-14.1	3.5	5.1	1
UCT 1137	Bone	Bone	Tragelaphus scriptus	Bushbuck	Artiodactyla	Bovidae	Herbivore	Highveld savanna	Limpopo	-20.2			-15.6	-1	4.6	1
UCT 1138	Bone	Bone	Giraffa camelopardalis	Giraffe	Artiodactyla	Giraffidae	Herbivore	Highveld savanna	Limpopo	-21.7			-16.2	-0.3	5.5	1
UCT 1139	Bone	Bone	Giraffa camelopardalis	Giraffe	Artiodactyla	Giraffidae	Herbivore	Highveld savanna	Limpopo	-21.4			-13		8.4	1
UCT 1140	Bone	Bone	Giraffa camelopardalis	Giraffe	Artiodactyla	Giraffidae	Herbivore	Highveld savanna	Limpopo	-21.8			-16	3.2	5.8	1
UCT 1141	Bone	Bone	Panthera leo	Lion	Carnivora	Felidae	Carnivore	Highveld savanna	Limpopo	-9.4			-3.4	-1.1	6	1
UCT 1143	Bone	Bone	Equus zebra zebra	Cape mountain zebra	Perissodactyla	Equidae	Herbivore	Kalahari	Aspoort	-9.7			-2	0.9	7.7	1
UCT 1193	Bone	Bone	Proteles cristata	Aardwolf	Carnivora	Protelidae	Carnivore	Kalahari	Brandvlei	-13.3			-8.2		5.1	1
UCT 1194	Bone	Bone	Tragelaphus strepsiceros	Kudu	Artiodactyla	Bovidae	Herbivore	Cape succulent	Kirkwood	-15.8						1
UCT 1195	Bone	Bone	Tragelaphus strepsiceros	Kudu	Artiodactyla	Bovidae	Herbivore	Cape succulent	Steytlerville	-17.3						1
UCT 1201	Bone	Bone	Sylvicapra grimmia	Grey duiker	Artiodactyla	Bovidae	Herbivore	Cape succulent	Grahamstown	-22						1
UCT 1202	Bone	Bone	Tragelaphus strepsiceros	Kudu	Artiodactyla	Bovidae	Herbivore	Kalahari	Okavango, Botswana	-21.4						1
UCT 1203	Bone	Bone	Equus quagga	Plains zebra	Perissodactyla	Equidae	Herbivore	Kalahari	Okavango, Botswana	-9.3						1
UCT 1203	Tooth	Tooth	Equus quagga	Plains zebra	Perissodactyla	Equidae	Herbivore	Kalahari	Okavango, Botswana	-9.9						1
UCT 1204	Bone	Bone	Giraffa camelopardalis	Giraffe	Artiodactyla	Giraffidae	Herbivore	Kalahari	Okavango, Botswana	-20.5			-12.1	4.2	8.4	1
UCT 1205	Bone	Bone	Phacochoerus aethiopicus	Desert Warthog	Artiodactyla	Suidae	Herbivore	Kalahari	Okavango, Botswana	-13.2			-7.2	0.5	6	1
UCT 1205	Tooth	Tooth	Phacochoerus aethiopicus	Desert Warthog	Artiodactyla	Suidae	Herbivore	Kalahari	Okavango, Botswana	-11.7			-5.1	5.6	6.6	1
UCT 1207	Bone	Bone	Syncerus caffer	Buffalo	Artiodactyla	Bovidae	Herbivore	Kalahari	Okavango, Botswana	-9.1			-1.2	1.5	7.9	1
UCT 1207	Tooth	Tooth	Syncerus caffer	Buffalo	Artiodactyla	Bovidae	Herbivore	Kalahari	Okavango, Botswana	-9.3			0.9	4.5	10.2	1
UCT 1236	Bone	Bone	Papio ursinus	Chacma baboon	Primates	Cercopithecidae	Primate	Cape coastal	Cedarberg	-20.5			-16.6		3.9	1
UCT 1237	Bone	Bone	Papio ursinus	Chacma baboon	Primates	Cercopithecidae	Primate	Kalahari	Orange River	-17.1			-12.6		4.5	1
UCT 1238	Bone	Bone	Papio ursinus	Chacma baboon	Primates	Cercopithecidae	Primate	Cape coastal	Peninsula	-20.6						1
UCT 1239	Bone	Bone	Papio ursinus	Chacma baboon	Primates	Cercopithecidae	Primate	Cape coastal	Peninsula	-20.6			-16.3		4.3	1
UCT 1240	Bone	Bone	Papio ursinus	Chacma baboon	Primates	Cercopithecidae	Primate	Cape coastal	Peninsula	-20.5						1
UCT 1244	Bone	Bone	Cephalophus natalensis	Red duiker	Artiodactyla	Bovidae	Herbivore	Highveld savanna	Limpopo	-21.5			-13.6	-5.2	7.9	1
UCT 1246	Bone	Bone	Redunca arundinum	Reedbuck	Artiodactyla	Bovidae	Herbivore	Highveld savanna	Highveld savanna	-8.3			-1.4	0.6	6.9	1
UCT 1249	Bone	Bone	Tragelaphus oryx	Eland	Artiodactyla	Bovidae	Herbivore	Highveld savanna	Limpopo	-18.4						1
UCT 1250	Bone	Bone	Connochaetes taurinus	Blue wildebeest	Artiodactyla	Bovidae	Herbivore	Kalahari	Botswana	-9						1
UCT 1251	Bone	Bone	Connochaetes taurinus	Blue wildebeest	Artiodactyla	Bovidae	Herbivore	Kalahari	Botswana	-10.4						1
UCT 1252	Bone	Bone	Connochaetes taurinus	Blue wildebeest	Artiodactyla	Bovidae	Herbivore	Highveld savanna	Highveld savanna	-7.6			0.8	-2.2	8.4	1
UCT 1253	Bone	Bone	Connochaetes taurinus	Blue wildebeest	Artiodactyla	Bovidae	Herbivore	Kalahari	Botswana	-9.8						1
UCT 1254	Bone	Bone	Connochaetes taurinus	Blue wildebeest	Artiodactyla	Bovidae	Herbivore	Highveld savanna	Limpopo	-8.5			1.3	-1.5	9.8	1
UCT 1255	Tooth	Tooth	Papio ursinus	Chacma baboon	Primates	Cercopithecidae	Primate	Highveld savanna	Highveld savanna	-11			-5		6	1
UCT 1256	Bone	Bone	Papio ursinus	Chacma baboon	Primates	Cercopithecidae	Primate	Highveld savanna	Highveld savanna	-11.2			-7.4		3.8	1
UCT 1257	Bone	Bone	Papio ursinus	Chacma baboon	Primates	Cercopithecidae	Primate	Highveld savanna	Limpopo	-18.5			-13.3		5.2	1
UCT 1258	Bone	Bone	Vulpes chama	Cape fox	Carnivora	Canidae	Carnivore	Kalahari	Karoo	-9.1			-6		3.1	1
UCT 1260	Bone	Bone	Vulpes chama	Cape fox	Carnivora	Canidae	Carnivore	Kalahari	Hutchinson	-14.2			-8.1	-5.4	6.1	1
UCT 1262	Bone	Bone	Canis mesomelas	Black-backed jackal	Carnivora	Canidae	Carnivore	Highveld savanna	Limpopo	-11.3			-6.6	-6.6	4.7	1
UCT 1263	Bone	Bone	Lycaon pictus	Wild dog	Carnivora	Canidae	Carnivore	Highveld savanna	Highveld savanna	-11.7			-5.4		6.3	1
UCT 1264	Bone	Bone	Lycaon pictus	Wild dog	Carnivora	Canidae	Carnivore	Highveld savanna	Highveld savanna	-12.1			-8		4.1	1
UCT 1265	Bone	Bone	Lycaon pictus	Wild dog	Carnivora	Canidae	Carnivore	Highveld savanna	Highveld savanna	-11.7			-6.4	-4.1	5.3	1
UCT 1266	Bone	Bone	Crocuta crocuta	Spotted Parahyaena	Carnivora	Hyaenidae	Carnivore	Highveld savanna	Highveld savanna	-10.9			-7.4		3.5	1
UCT 1267	Bone	Bone	Parahyaena brunnea	Brown Parahyaena	Carnivora	Hyaenidae	Carnivore	Highveld savanna	Highveld savanna	-9			-6.9		2.1	1
UCT 1268	Bone	Bone	Parahyaena brunnea	Brown Parahyaena	Carnivora	Hyaenidae	Carnivore	Highveld savanna	Highveld savanna	-9.7			-5.8		3.9	1
UCT 1269	Bone	Bone	Parahyaena brunnea	Brown Parahyaena	Carnivora	Hyaenidae	Carnivore	Highveld savanna	Limpopo	-9.7			-5.4		4.3	1
UCT 1270	Bone	Bone	Genetta genetta	Common genet	Carnivora	Viverridae	Carnivore	Highveld savanna	Limpopo	-13.2			-8.6		4.6	1
UCT 1271	Bone	Bone	Panthera pardus	Leopard	Carnivora	Felidae	Carnivore	Highveld savanna	Highveld savanna	-9.9			-4.1	-3.1	5.8	1
UCT 1272	Bone	Bone	Panthera pardus	Leopard	Carnivora	Felidae	Carnivore	Highveld savanna	Highveld savanna	-10.7			-6		4.7	1
UCT 1273	Bone	Bone	Panthera leo	Lion	Carnivora	Felidae	Carnivore	Highveld savanna	Highveld savanna	-9.6			-4.2	-1.9	5.4	1
UCT 1274	Bone	Bone	Panthera leo	Lion	Carnivora	Felidae	Carnivore	Highveld savanna	Highveld savanna	-10.7			-7.7		3	1
UCT 1275	Bone	Bone	Panthera leo	Lion	Carnivora	Felidae	Carnivore	Woodland savanna	Nyika, Malawi	-10.7			-7.3		3.4	1
UCT 1275	Tooth	Tooth	Panthera leo	Lion	Carnivora	Felidae	Carnivore	Woodland savanna	Nyika, Malawi	-12.9			-9.4		3.5	1
UCT 1276	Bone	Bone	Panthera leo	Lion	Carnivora	Felidae	Carnivore	Woodland savanna	Nyika, Malawi	-19.6			-14.5		5.1	1
UCT 1276	Tooth	Tooth	Panthera leo	Lion	Carnivora	Felidae	Carnivore	Woodland savanna	Nyika, Malawi	-19.2			-14.6	-4.7	4.6	1
UCT 1277	Bone	Bone	Leptailurus serval	Serval	Carnivora	Felidae	Carnivore	Woodland savanna	Nyika, Malawi	-14.3			-10.9	-6.1	3.4	1
UCT 1277	Tooth	Tooth	Leptailurus serval	Serval	Carnivora	Felidae	Carnivore	Woodland savanna	Nyika, Malawi	-13.5			-11.2		2.3	1
UCT 1280	Bone	Bone	Equus quagga	Plains zebra	Perissodactyla	Equidae	Herbivore	Woodland savanna	Nyika, Malawi	-8.5			-3.9	-6.2	4.6	1
UCT 1591	Tooth	Tooth	Tragelaphus scriptus	Bushbuck	Artiodactyla	Bovidae	Herbivore	Woodland savanna	Rift Valley, Kenya				-14.3	-0.2		1
UCT 1669	Bone	Bone	Tragelaphus scriptus	Bushbuck	Artiodactyla	Bovidae	Herbivore	Cape coastal	Knysna	-23						1
UCT 1670	Bone	Bone	Potamochoerus porcus	Bushpig	Artiodactyla	Suidae	Omnivore	Cape coastal	Knysna	-20.3			-16.5	-5.6	3.8	1
UCT 1701	Tooth	Tooth	Syncerus caffer	Buffalo	Artiodactyla	Bovidae	Herbivore	Cape succulent	Addo NP	-13.5						1
UCT 1702	Tooth	Tooth	Syncerus caffer	Buffalo	Artiodactyla	Bovidae	Herbivore	Cape succulent	Addo NP	-13.8						1
UCT 1707	Tooth	Tooth	Tragelaphus oryx	Eland	Artiodactyla	Bovidae	Herbivore	Cape succulent	Addo NP	-18.4						1
UCT 1708	Bone	Bone	Tragelaphus oryx	Eland	Artiodactyla	Bovidae	Herbivore	Cape succulent	Addo NP	-18.8						1
UCT 1711	Bone	Bone	Tragelaphus strepsiceros	Kudu	Artiodactyla	Bovidae	Herbivore	Cape succulent	Addo NP	-18.3						1
UCT 1716	Bone	Bone	Vulpes chama	Cape fox	Carnivora	Canidae	Carnivore	Cape coastal	Robertson	-16.9			-12.7	-2.3	4.2	1
UCT 1717	Bone	Bone	Canis mesomelas	Black-backed jackal	Carnivora	Canidae	Carnivore	Cape coastal	Robertson	-19			-14.1	-4.3	4.9	1
UCT 1719	Bone	Bone	Caracal caracal	Caracal	Carnivora	Felidae	Carnivore	Cape coastal	Caledon	-19.3			-14.5	-4.5	4.8	1
UCT 1720	Bone	Bone	Caracal caracal	Caracal	Carnivora	Felidae	Carnivore	Cape coastal	Caledon	-18.5			-14	-4.5	4.5	1
UCT 1721	Bone	Bone	Felis sylvestris	African wildcat	Carnivora	Felidae	Carnivore	Cape coastal	Pemnsula	-13.6			-8.8	-5.8	4.8	1
UCT 1722	Bone	Bone	Felis sylvestris	African wildcat	Carnivora	Felidae	Carnivore	Cape coastal	Langebaanweg	-19			-14.6	-5.4	4.4	1
UCT 1834	Bone	Bone	Connochaetes gnou	Black wildebeest	Artiodactyla	Bovidae	Herbivore	Grassland	Soetdoring NR	-7.3			0.2	2.5	7.5	1
UCT 1835	Bone	Bone	Damaliscus pygargus phillipsi	Blesbok	Artiodactyla	Bovidae	Herbivore	Grassland	Soetdoring NR	-9.1			-0.8	4.1	8.3	1
UCT 1836	Bone	Bone	Antidorcas marsupialis	Springbok	Artiodactyla	Bovidae	Herbivore	Grassland	Soetdoring NR	-14.7			-7.7	2.2	7	1
UCT 1841	Bone	Bone	Parahyaena brunnea	Brown Parahyaena	Carnivora	Hyaenidae	Carnivore	Cape coastal	Elands Bay	-14.8			-11.2	-2.6	3.6	1
UCT 1887	Bone	Bone	Panthera pardus	Leopard	Carnivora	Felidae	Carnivore	Cape coastal	McGregor	-19.3						1
UCT 1888	Bone	Bone	Panthera pardus	Leopard	Carnivora	Felidae	Carnivore	Cape coastal	Du Tois Kloof	-18.5						1
UCT 1889	Bone	Bone	Panthera pardus	Leopard	Carnivora	Felidae	Carnivore	Cape coastal	Ceres	-20.2			-14.9	-6.1	5.3	1
UCT 1890	Bone	Bone	Panthera pardus	Leopard	Carnivora	Felidae	Carnivore	Cape coastal	Knysna	-19			-13.6	-6	5.4	1
UCT 1891	Bone	Bone	Panthera pardus	Leopard	Carnivora	Felidae	Carnivore	Kalahari	Namaqualand	-13.5			-9.9	1.6	3.6	1
UCT 1892	Bone	Bone	Panthera pardus	Leopard	Carnivora	Felidae	Carnivore	Highveld savanna	Highveld savanna	-16.4			-12.8	-2.3	3.6	1
UCT 1893	Bone	Bone	Panthera pardus	Leopard	Carnivora	Felidae	Carnivore	Cape coastal	Worcester	-17.9			-14	-2.7	3.9	1
UCT 1894	Bone	Bone	Panthera pardus	Leopard	Carnivora	Felidae	Carnivore	Cape coastal	Montague	-19			-14.7	-2	4.3	1
UCT 1895	Bone	Bone	Panthera pardus	Leopard	Carnivora	Felidae	Carnivore	Cape coastal	Palmiet	-18.7			-14.2	-3	4.5	1
UCT 1977	Bone	Bone	Syncerus caffer	Buffalo	Artiodactyla	Bovidae	Herbivore	Kalahari	Savuti, Botswana	-9.1			-0.5		8.6	1
UCT 1980	Bone	Bone	Connochaetes taurinus	Blue wildebeest	Artiodactyla	Bovidae	Herbivore	Kalahari	Nxai Pan, Botswana	-8.6						1
UCT 1981	Bone	Bone	Oryx gazella	Gemsbok	Artiodactyla	Bovidae	Herbivore	Namib	Awarib	-8.4						1
UCT 1982	Bone	Bone	Tragelaphus scriptus	Bushbuck	Artiodactyla	Bovidae	Herbivore	Woodland savanna	Kasungu, Malawi	-22.4						1
UCT 1984	Bone	Bone	Sylvicapra grimmia	Grey duiker	Artiodactyla	Bovidae	Herbivore	Woodland savanna	Kasungu, Malawi	-20.4						1
UCT 1989	Bone	Bone	Diceros bicornis	Black rhino	Perissodactyla	Rhinocerotidae	Herbivore	Woodland savanna	Kasungu, Malawi	-21.8						1
UCT 1994	Bone	Bone	Alcelaphus lichtensteinii	Lichtensteins hartebeest	Artiodactyla	Bovidae	Herbivore	Woodland savanna	Kasungu, Malawi	-6.2			-0.9	-3.9	5.3	1
UCT 1997	Bone	Bone	Kobus vardonii	Puku	Artiodactyla	Bovidae	Herbivore	Woodland savanna	Kasungu, Malawi	-7.2						1
UCT 1998	Bone	Bone	Redunca arundinum	Reedbuck	Artiodactyla	Bovidae	Herbivore	Woodland savanna	Kasungu, Malawi	-8.6						1
UCT 1999	Bone	Bone	Hippotragus niger	Sable antelope	Artiodactyla	Bovidae	Herbivore	Woodland savanna	Kasungu, Malawi	-7.2						1
UCT 2001	Bone	Bone	Syncerus caffer	Buffalo	Artiodactyla	Bovidae	Herbivore	Woodland savanna	Kasungu, Malawi	-7.6						1
UCT 2002	Bone	Bone	Hippopotamus amphibius	Hippopotamus	Artiodactyla	Hippopotamidae	Herbivore	Woodland savanna	Kasungu, Malawi	-11.4			-5.6	-5.7	5.8	1
UCT 2027	Bone	Bone	Panthera pardus	Leopard	Carnivora	Felidae	Carnivore	Woodland savanna	Kasungu, Malawi	-17.5						1
UCT 2081	Bone	Bone	Papio ursinus	Chacma baboon	Primates	Cercopithecidae	Primate	Cape coastal	Cedarberg	-20			-14.4	-3.4	5.6	1
UCT 2105	Bone	Bone	Raphicerus melanotis	Cape grysbok	Artiodactyla	Bovidae	Herbivore	Cape coastal	Bontebok NP	-21.3						1
UCT 2106	Bone	Bone	Raphicerus melanotis	Cape grysbok	Artiodactyla	Bovidae	Herbivore	Cape coastal	Bontebok NP	-20.3						1
UCT 2110	Bone	Bone	Hystrix africaeaustralis	Porcupine	Rodentia	Hystricidae	Omnivore	Woodland savanna	Kasungu, Malawi	-20.9			-16.5	-6.2	4.4	1
UCT 2173	Bone	Bone	Antidorcas marsupialis	Springbok	Artiodactyla	Bovidae	Herbivore	Grassland	Soetdoring NR	-14.6			-7.9	4	6.7	1
UCT 2173	Tooth	Tooth	Antidorcas marsupialis	Springbok	Artiodactyla	Bovidae	Herbivore	Grassland	Soetdoring NR	-16.4			-10.9	6.6	5.5	1
UCT 2174	Tooth	Tooth	Antidorcas marsupialis	Springbok	Artiodactyla	Bovidae	Herbivore	Grassland	Soetdoring NR				-8.3	5.9		1
UCT 2175	Bone	Bone	Antidorcas marsupialis	Springbok	Artiodactyla	Bovidae	Herbivore	Grassland	Soetdoring NR	-17.8						1
UCT 2175	Tooth	Tooth	Antidorcas marsupialis	Springbok	Artiodactyla	Bovidae	Herbivore	Grassland	Soetdoring NR	-16.9			-10	8	6.9	1
UCT 2176	Bone	Bone	Antidorcas marsupialis	Springbok	Artiodactyla	Bovidae	Herbivore	Grassland	Soetdoring NR	-17.1						1
UCT 2176	Tooth	Tooth	Antidorcas marsupialis	Springbok	Artiodactyla	Bovidae	Herbivore	Grassland	Soetdoring NR	-18.8			-8.4	5.5	10.4	1
UCT 2424	Bone	Bone	Antidorcas marsupialis	Springbok	Artiodactyla	Bovidae	Herbivore	Grassland	Soetdoring NR				-8.4	4.8		1
UCT 2424	Tooth	Tooth	Antidorcas marsupialis	Springbok	Artiodactyla	Bovidae	Herbivore	Grassland	Soetdoring NR				-8	5		1
UCT 2545	Tooth	Tooth	Papio ursinus	Chacma baboon	Primates	Cercopithecidae	Primate	Highveld savanna	Limpopo				-12.7	-0.2		1
UCT 2546	Tooth	Tooth	Papio ursinus	Chacma baboon	Primates	Cercopithecidae	Primate	Highveld savanna	Limpopo	-17.9			-11.5	-2.4	6.4	1
UCT 2547	Bone	Bone	Papio ursinus	Chacma baboon	Primates	Cercopithecidae	Primate	Highveld savanna	Limpopo	-17.4			-12.1	-1.8	5.3	1
UCT 2547	Tooth	Tooth	Papio ursinus	Chacma baboon	Primates	Cercopithecidae	Primate	Highveld savanna	Limpopo	-17.6			-12	-0.9	5.6	1
UCT 2548	Bone	Bone	Papio ursinus	Chacma baboon	Primates	Cercopithecidae	Primate	Highveld savanna	Limpopo	-17.7			-12.8	-1.8	4.9	1
UCT 2548	Tooth	Tooth	Papio ursinus	Chacma baboon	Primates	Cercopithecidae	Primate	Highveld savanna	Limpopo	-17.2			-12.4	0.3	4.8	1
UCT 2549	Tooth	Tooth	Papio ursinus	Chacma baboon	Primates	Cercopithecidae	Primate	Highveld savanna	Limpopo	-16.7			-10.9	-0.6	5.8	1
UCT 2550	Tooth	Tooth	Papio ursinus	Chacma baboon	Primates	Cercopithecidae	Primate	Highveld savanna	Limpopo	-16.6			-10.9	0.6	5.7	1
UCT 658	Bone	Bone	Tragelaphus strepsiceros	Kudu	Artiodactyla	Bovidae	Herbivore	Highveld savanna	Limpopo	-19.6			-12.2	1.6	7.4	1
UCT 659	Bone	Bone	Tragelaphus strepsiceros	Kudu	Artiodactyla	Bovidae	Herbivore	Kalahari	Kimberley	-11.3			-4	1.9	7.3	1
UCT 660	Bone	Bone	Tragelaphus strepsiceros	Kudu	Artiodactyla	Bovidae	Herbivore	Namib	Keetmanshoop	-12.8			-6.3		6.5	1
UCT 661	Bone	Bone	Tragelaphus strepsiceros	Kudu	Artiodactyla	Bovidae	Herbivore	Cape succulent	Fort Beaufort	-19.8			-13.8	2.4	6	1
UCT 662	Bone	Bone	Tragelaphus strepsiceros	Kudu	Artiodactyla	Bovidae	Herbivore	Cape succulent	Uitenhage	-13.7			-8.2	3.5	5.5	1
UCT 663	Bone	Bone	Tragelaphus strepsiceros	Kudu	Artiodactyla	Bovidae	Herbivore	Cape succulent	Grahamstown	-20.7			-15.9	-1.2	4.8	1
UCT 665	Bone	Bone	Tragelaphus scriptus	Bushbuck	Artiodactyla	Bovidae	Herbivore	Lowveld savanna	Zululand	-23.1			-18.3	-1.1	4.8	1
UCT 666	Bone	Bone	Tragelaphus scriptus	Bushbuck	Artiodactyla	Bovidae	Herbivore	Cape succulent	Grahamstown				-13.9	3.6		1
UCT 667	Tooth	Tooth	Tragelaphus scriptus	Bushbuck	Artiodactyla	Bovidae	Herbivore	Woodland savanna	Rift Valley, Kenya				-12.4	3.2		1
UCT 668	Tooth	Tooth	Tragelaphus scriptus	Bushbuck	Artiodactyla	Bovidae	Herbivore	Woodland savanna	Rift Valley, Kenya				-15.4	-0.8		1
UCT 669	Bone	Bone	Tragelaphus scriptus	Bushbuck	Artiodactyla	Bovidae	Herbivore	Woodland savanna	Rift Valley, Kenya	-23.4			-16.7	-1.2	6.7	1
UCT 670	Tooth	Tooth	Tragelaphus scriptus	Bushbuck	Artiodactyla	Bovidae	Herbivore	Woodland savanna	Rift Valley, Kenya	-23.4			-14.6	-0.9	8.8	1
UCT 671	Tooth	Tooth	Tragelaphus scriptus	Bushbuck	Artiodactyla	Bovidae	Herbivore	Woodland savanna	Rift Valley, Kenya	-22.1			-13.8	0.1	8.3	1
UCT 672	Tooth	Tooth	Tragelaphus scriptus	Bushbuck	Artiodactyla	Bovidae	Herbivore	Woodland savanna	Rift Valley, Kenya				-14.1	2.7		1
UCT 673	Tooth	Tooth	Tragelaphus scriptus	Bushbuck	Artiodactyla	Bovidae	Herbivore	Woodland savanna	Rift Valley, Kenya	-20.5			-13.6	0.5	6.9	1
UCT 674	Tooth	Tooth	Tragelaphus scriptus	Bushbuck	Artiodactyla	Bovidae	Herbivore	Woodland savanna	Rift Valley, Kenya	-21.1			-15.2	1.4	5.9	1
UCT 676	Tooth	Tooth	Tragelaphus scriptus	Bushbuck	Artiodactyla	Bovidae	Herbivore	Woodland savanna	Rift Valley, Kenya				-14.2	0.5		1
UCT 679	Tooth	Tooth	Sylvicapra grimmia	Grey duiker	Artiodactyla	Bovidae	Herbivore	Woodland savanna	Rift Valley, Kenya				-12	3		1
UCT 680	Tooth	Tooth	Sylvicapra grimmia	Grey duiker	Artiodactyla	Bovidae	Herbivore	Woodland savanna	Mt Elgon, Kenya				-13.7	2.9		1
UCT 681	Bone	Bone	Sylvicapra grimmia	Grey duiker	Artiodactyla	Bovidae	Herbivore	Cape succulent	Uitenhage	-22.4			-13.8	-1.3	8.6	1
UCT 682	Bone	Bone	Sylvicapra grimmia	Grey duiker	Artiodactyla	Bovidae	Herbivore	Lowveld savanna	Zululand	-21.7			-16.5	-1.8	5.2	1
UCT 684	Bone	Bone	Diceros bicornis	Black rhino	Perissodactyla	Rhinocerotidae	Herbivore	Lowveld savanna	Zululand	-21.5			-15.7	1.7	5.8	1
UCT 689	Bone	Bone	Raphicerus melanotis	Cape grysbok	Artiodactyla	Bovidae	Herbivore	Cape succulent	Grahamstown	-20.3			-14.7	-1.3	5.6	1
UCT 690	Bone	Bone	Raphicerus melanotis	Cape grysbok	Artiodactyla	Bovidae	Herbivore	Cape coastal	Peninsula				-13.8	-1.2		1
UCT 692	Bone	Bone	Raphicerus melanotis	Cape grysbok	Artiodactyla	Bovidae	Herbivore	Cape succulent	Kingwilliamstown				-15	-1.8		1
UCT 693	Bone	Bone	Sylvicapra grimmia	Grey duiker	Artiodactyla	Bovidae	Herbivore	Cape coastal	Grafwater	-20.9						1
UCT 709	Bone	Bone	Tragelaphus scriptus	Bushbuck	Artiodactyla	Bovidae	Herbivore	Cape succulent	Port Elizabeth	-20.2						1
UCT 710	Bone	Bone	Sylvicapra grimmia	Grey duiker	Artiodactyla	Bovidae	Herbivore	Woodland savanna	Sabi-Lundi Jn, Zimbabwe	-19.7			-13.9	-1.2	5.8	1
UCT 720	Bone	Bone	Antidorcas marsupialis	Springbok	Artiodactyla	Bovidae	Herbivore	Kalahari	Kglalakgadi NP	-19			-10.9	6.1	8.1	1
UCT 729	Bone	Bone	Canis mesomelas	Black-backed jackal	Carnivora	Canidae	Carnivore	Cape coastal	Hogefiel	-17.9			-12.1	-5	5.8	1
UCT 730	Bone	Bone	Caracal caracal	Caracal	Carnivora	Felidae	Carnivore	Cape coastal	Hopefield	-19.1			-14.4	-4	4.7	1
UCT 821	Bone	Bone	Antidorcas marsupialis	Springbok	Artiodactyla	Bovidae	Herbivore	Cape coastal	Churchhaven	-21.6			-15.5	-3.4	6.1	1
UCT 822	Bone	Bone	Antidorcas marsupialis	Springbok	Artiodactyla	Bovidae	Herbivore	Kalahari	Karoo	-18.4			-12.9	0.7	5.5	1
UCT 823	Bone	Bone	Antidorcas marsupialis	Springbok	Artiodactyla	Bovidae	Herbivore	Kalahari	Cradock NP	-20			-13.9	-1.1	6.1	1
UCT 840	Bone	Bone	Otocyon megalotis	Bat-eared fox	Carnivora	Canidae	Carnivore	Kalahari	Kimberley	-20.8			-16.1		4.7	1
UCT 841	Bone	Bone	Otocyon megalotis	Bat-eared fox	Carnivora	Canidae	Carnivore	Cape coastal	Nardouwsberg	-19.2			-16		3.2	1
UCT 842	Bone	Bone	Otocyon megalotis	Bat-eared fox	Carnivora	Canidae	Carnivore	Cape coastal	Piketberg	-19.6			-15.9		3.7	1
UCT 863	Bone	Bone	Sylvicapra grimmia	Grey duiker	Artiodactyla	Bovidae	Herbivore	Namib	Gobabis				-10.7	1.8		1
UCT 872	Bone	Bone	Otocyon megalotis	Bat-eared fox	Carnivora	Canidae	Carnivore	Kalahari	Kenhardt	-15.7			-10.7		5	1
UCT 873	Bone	Bone	Otocyon megalotis	Bat-eared fox	Carnivora	Canidae	Carnivore	Kalahari	Brandvlei	-14.6			-9.8	-2.6	4.8	1
UCT 875	Bone	Bone	Otocyon megalotis	Bat-eared fox	Carnivora	Canidae	Carnivore	Kalahari	Aspoort	-15.2			-10.1		5.1	1
UCT 895	Tooth	Tooth	Connochaetes taurinus	Blue wildebeest	Artiodactyla	Bovidae	Herbivore	Kalahari	Orapa, Botswana	-10.5			-0.5	2.3	10	1
UCT 899	Bone	Bone	Tragelaphus angasii	Nyala	Artiodactyla	Bovidae	Herbivore	Woodland savanna	Lengwe, Malawi	-15.7			-9.1	0.3	6.6	1
UCT 899	Tooth	Tooth	Tragelaphus angasii	Nyala	Artiodactyla	Bovidae	Herbivore	Woodland savanna	Lengwe, Malawi	-16.4			-10.3	-1	6.1	1
UCT 900	Bone	Bone	Tragelaphus angasii	Nyala	Artiodactyla	Bovidae	Herbivore	Woodland savanna	Lengwe, Malawi	-16.6			-9.4	-0.2	7.2	1
UCT 900	Tooth	Tooth	Tragelaphus angasii	Nyala	Artiodactyla	Bovidae	Herbivore	Woodland savanna	Lengwe, Malawi	-16.7			-9.5	-0.3	7.2	1
UCT 901	Bone	Bone	Tragelaphus angasii	Nyala	Artiodactyla	Bovidae	Herbivore	Woodland savanna	Lengwe, Malawi	-15.5			-10.1	-0.7	5.4	1
UCT 901	Tooth	Tooth	Tragelaphus angasii	Nyala	Artiodactyla	Bovidae	Herbivore	Woodland savanna	Lengwe, Malawi	-16.4			-9.6	0.4	6.8	1
UCT 902	Bone	Bone	Tragelaphus angasii	Nyala	Artiodactyla	Bovidae	Herbivore	Woodland savanna	Lengwe, Malawi	-17.6			-11.3	0.2	6.3	1
UCT 902	Tooth	Tooth	Tragelaphus angasii	Nyala	Artiodactyla	Bovidae	Herbivore	Woodland savanna	Lengwe, Malawi	-17.4			-11.5	0.6	5.9	1
UCT 904	Bone	Bone	Hystrix africaeaustralis	Porcupine	Rodentia	Hystricidae	Omnivore	Cape coastal	Boontjieskloof	-20.6			-15.6	-2.3	5	1
UCT 904	Tooth	Tooth	Hystrix africaeaustralis	Porcupine	Rodentia	Hystricidae	Omnivore	Cape coastal	Boontjieskloof	-20.7			-13.6	1.9	7.1	1
UCT-B-10798	Bone	Bone	Aepyceros melampus	Impala	Artiodactyla	Bovidae	Herbivore	Lowveld savanna	Kruger Park South	-11.4115	5.35836					5
UCT-B-11077	Bone	Bone	Aepyceros melampus	Impala	Artiodactyla	Bovidae	Herbivore	Lowveld savanna	Kruger Park South	-10.3493	6.91026					5
UCT-B-8640	Bone	Bone	Aepyceros melampus	Impala	Artiodactyla	Bovidae	Herbivore	Lowveld savanna	Kruger Park South	-9.31384	8.48238					5
UCT-B-8641	Bone	Bone	Tragelaphus strepsiceros	Kudu	Artiodactyla	Bovidae	Herbivore	Lowveld savanna	Kruger Park South	-20.61	9.22					5
UCT-T-10797	Tooth	M2	Hippotragus equinus	Roan antelope	Artiodactyla	Bovidae	Herbivore	Lowveld savanna	Kruger Park North	-8.6293	1.71517		2.20124	-0.764569	10.8305	4
UCT-T-10799	Tooth	M	Hippotragus niger	Sable antelope	Artiodactyla	Bovidae	Herbivore	Lowveld savanna	Kruger Park North	-7.27596	6.54547		2.08104	2.09038	9.35699	2,3
UCT-T-10802	Tooth	C	Phacochoerus africanus	Common warthog	Artiodactyla	Suidae	Herbivore	Lowveld savanna	Kruger Park South	-11.3187	4.80393		-4.19592	1.53671	7.12275	3,5
UCT-T-10845	Tooth	P4	Hippotragus equinus	Roan antelope	Artiodactyla	Bovidae	Herbivore	Lowveld savanna	Kruger Park North	-11.9473	8.12501		1.62479	2.79235	13.5721	2,3
UCT-T-11075	Tooth	M3	Equus quagga	Plains zebra	Perissodactyla	Equidae	Herbivore	Lowveld savanna	Kruger Park North	-9.34547	5.71344		-3.77893	0.0914174	5.56654	2,3
UCT-T-11076	Tooth	M3	Syncerus caffer	Buffalo	Artiodactyla	Bovidae	Herbivore	Lowveld savanna	Kruger Park South	-8.98164	5.33598		2.43695	-0.0432179	11.4186	2,3
ZNR-T-UCT9786	Tooth	M	Papio ursinus	Chacma baboon	Primates	Cercopithecidae	Primate	Highveld savanna	Zoetfontein PNR	-19.7121	7.73103		-12.439		7.27312	4
ZNR-T-UCT9787	Tooth	M	Papio ursinus	Chacma baboon	Primates	Cercopithecidae	Primate	Highveld savanna	Zoetfontein PNR	-19.1663	8.80169		-11.9033		7.26303	4

## Sheet: References
Number	Reference
1	Lee-Thorp JA, Sealy JC, van der Merwe NJ (1989). Stable carbon isotope ratio differences between bone collagen and bone apatite, and their relationship to diet. Journal of Archaeological Science 16: 585-599
2	Codron D, Brink JS, Rossouw L et al. (2008). Functional differentiation of African grazing ruminants: an example of specialized adaptations to very small changes in diet. Biological Journal of the Linnaean Society 94: 755–764.
3	Codron D, Brink JS, Rossouw L, Clauss M (2008). The evolution of ecological specialization in southern African ungulates: competition or physical environmental turnover? Oikos 117: 344-353.
4	Codron D, Lee-Thorp JA, Sponheimer M, de Ruiter D, Codron J (2008). What insights can baboon feeding ecology provide for early hominin niche differentiation? International Journal of Primatology 29: 757-772.
5	Codron J, Avenant NL, Wigley-Coetsee C, Codron D Carnivore stable carbon isotope niches reflect predator-prey size relationships in African savannas. Integrative Zoology (in submission)
6	Codron D, Sponheimer M, Codron J, Newton I, Lanham JL, Clauss M (2012). The confounding effects of source isotopic heterogeneity on consumer-diet and tissue-tissue stable isotope relationships. Oecologia 169: 939-953.
